# Supplementary material for: Ecological restoration at pilot-scale employing site-specific rationales for small-patch degraded mangroves in Indian Sundarbans
Source: Sci Rep. 2024 Jun 5;14:12952. doi: 10.1038/s41598-024-63281-8 (PMC11153218; doi:10.1038/s41598-024-63281-8)
Supplement: Supplementary file 1 — Supplementary Information 1. [file 41598_2024_63281_MOESM1_ESM.xlsx]

## Sheet: Locations & areas mangroves
	Supplementary Data 1
		Ecological restoration at pilot-scale employing site-specific rationales for small-patch degraded mangroves in Indian Sundarbans
		Krishna Ray1*, Sandip Kumar Basak2*, Chayan Kumar Giri1ǂ, Hemendra Nath Kotal1ǂ, Anup Mandal1ǂ, Kiranmoy Chatterjee3ǂ, Subhajit Saha1ǂ, Biswajit Biswas1, Sumana Mondal1, Ipsita Das1, Anwesha Ghosh4, Punyasloke Bhadury5, Rahul Joshi6
		Ongoing restoration sites			Degraded fringe mangrove sites			Monospecies plantation sites			Reference pristine mangrove sites
	Place name	Coordinates	Area in hectares (ha)		Place name	Coordinates		Place name	Coordinates		Place name	Coordinates
1	Chhoto Rakkhoskhali 1	21°45'40.89"N/ 88°22'19.98"E	1.21406	1	Kasiabad	21°52'41.60"N/ 88°21'49.38"E	1	Atherogaji	21°50'47.34"N/ 88°23'16.24"E	1	Bhagabatpur	21°42'48.74"N/ 88°19'15.67"E
2	Chhoto Rakkhoskhali 2	21°45'30.85"N/ 88°22'15.73"E	0.975292	2	Gayadham	21°52'15.02"N/ 88°23'28.70"E	2	Durbachoti	21°51'34.45"N/ 88°20'15.63"E	2	Lothian	21°41'47.29"N/ 88°19'20.62"E
3	Chhoto Rakkhoskhali 3	21°43'57.20"N/ 88°21'54.11"E	0.327795	3	Rajrajeshwaripur	21°51'32.80"N/ 88°21'34.94"E				3	Dhonchi	21°41'44.46"N/ 88°26'40.26"E
4	Chhoto Rakkhoskhali 4	21°44'11.16"N/ 88°22'14.68"E	0.687966	4	Dakshin Kasiabad	21°51'30.06"N/ 88°20'55.47"E				4	Daspur	21°44'5.46"N/ 88°23'23.46"E
5	Chhoto Rakkhoskhali 5	21°45'46.49"N/ 88°23'12.25"E	0.607028	5	Gangadhorpur	21°50'55.37"N/ 88°18'43.50"E
6	Gangapur 1	21°44'16.23"N/88°24'17.66"E	0.930777	6	Gangadhorpur 2	21°49'57.36"N/ 88°18'17.95"E
7	Gangapur 2	21°44'34.05"N/ 88°24'5.57"E	0.84984	7	Shiber ghat	21°49'25.07"N/ 88°21'22.45"E
8	Gangapur 3	21°45'12.28"N/ 88°24'6.25"E	4.85623	8	Durgagobindopur (pathar college)	21°47'56.50"N/ 88°21'31.35"E
9	Gangapur 4	21°43'58.66"N/ 88°24'47.72"E	0.712247	9	Dakshin Mahendrapur	21°49'40.15"N/ 88°23'10.10"E
10	Shibnagar	21°45'22.86"N/ 88°23'47.82"E	1.39212	10	Dakshin Shibganj	21°46'34.96"N/ 88°22'37.18"E
11	Daxin laxminarayanpur 1	21°45'44.98"N/ 88°20'41.36"E	2.56166	11	Kshetra Mohanpur 1	21°45'47.62"N/ 88°21'25.46"E
12	Daxin laxminarayanpur 2	21°45'21.03"N/ 88°20'25.31"E	1.90202	12	Kshetra Mohanpur 2	21°45'21.27"N/ 88°20'42.09"E
13	Durga Gobindapur	21°48'48.28"N/ 88°21'22.59"E	2.63046	13	Choto RakshasKhali	21°44'57.87"N/ 88°23'16.12"E
14	Gopalnagar	21°49'4.35"N/ 88°21'7.75"E	3.64217
15	Indranarayanpur 1	21°54'24.52"N/ 88°23'6.41"E	5.05857
16	Indranarayanpur 2	21°54'33.42"N/ 88°22'1.23"E	5.30138
17	Indranarayanpur 3	21°54'42.93"N/ 88°23'33.18"E	5.46326
18	Girir more (Debichawk)	21°50'18.54"N/ 88°22'15.44"E	2.08413
19	Hanrendranagar	21°51'32.92"N/ 88°18'53.66"E	1.61874
20	Baradpur	21°45'9.43"N/ 88°18'21.54"E	0.526091
21	Radhakrishnanagar	21°50'27.52"N/ 88°18'49.03"E	0.485623
22	Madhabnagar	21°47'14.66"N/ 88°19'49.17"E	3.6098
23	Uttar gopalnagar	21°49'34.66"N/ 88°20'56.98"E	1.97082
24	Durbachoti 1	21°51'12.98"N/ 88°18'44.67"E	4.04686
25	Durbachoti 2	21°51'34.64"N/ 88°19'14.06"E	0.607028
26	Durbachoti 3	21°51'36.41"N/ 88°19'27.35"E	2.02343
27	Durbachoti 4	21°51'38.60"N/ 88°19'45.89"E	1.09265
28	Durbachoti 5	21°51'37.74"N/ 88°20'3.78"E	1.4164
29	Durbachoti 6	21°49'49.22"N/ 88°18'28.70"E	1.7361
30	Ramganga new	21°47'43.63"N/ 88°22'33.19"E	2.08818
31	Ramganga semi restored	21°47'38.49"N/ 88°22'55.87"E	3
		Total area targeted for restoration	65.4187

## Sheet: Physical criteria sediments
		Mangrove type-Sand	Sand (%)	Mangrove type-Silt	Silt (%)	Mangrove type-Clay	Clay (%)	Mangrove type-conductivity	Conductivity (dS-m)	Mangrove type-pH	pH
		Degraded	13.3	Degraded	59.0591	Degraded	27.6075	Degraded	6.241	Degraded	8.24
		Degraded	16.3	Degraded	58.3321	Degraded	22.6679	Degraded	6.279	Degraded	8.53
		Degraded	13	Degraded	63.0289	Degraded	20.6378	Degraded	7.114	Degraded	8.31
		Degraded	19	Degraded	61.494	Degraded	25.506	Degraded	7.742	Degraded	8.42
		Degraded	13.3	Degraded	62.5142	Degraded	33.8191	Degraded	6.879	Degraded	8.49
		Degraded	13.6	Degraded	63.756	Degraded	35.244	Degraded	6.083	Degraded	8.37
		Degraded	20.3	Degraded	68.6032	Degraded	29.0634	Degraded	7.218	Degraded	8.32
		Degraded	16.9	Degraded	64.788	Degraded	30.212	Degraded	6.997	Degraded	8.25
		Degraded	15.1	Degraded	58.4664	Ramganga-2014	11.2381	Degraded	7.623	Degraded	8.51
		Degraded	15.3	Degraded	59.3291	Ramganga-2014	11.6048	Degraded	7.45	Degraded	8.14
		Degraded	26.8	Degraded	61.2636	Ramganga-2014	12.7467	Degraded	4.773	Degraded	8.06
		Degraded	24.4	Degraded	56.6162	Ramganga-2014	13.6667	Degraded	6.693	Degraded	8.38
		Degraded	26	Degraded	59.4783	Ramganga-2014	16.4	Degraded	7.306	Degraded	8.18
		Degraded	27.4	Degraded	58.6192	Ramganga-2014	18.5	Degraded	7.437	Degraded	7.77
		Degraded	24.4	Degraded	58.9251	Ramganga-2014	18.6	Degraded	6.272	Degraded	8.2
		Degraded	23	Degraded	57.0722	Ramganga-2014	21.6	Degraded	5.564	Degraded	8.19
		Degraded	22.4	Degraded	56.4938	Ramganga-2016	28.6087	Degraded	6.913	Degraded	8.32
		Degraded	23.7	Degraded	55.7315	Ramganga-2016	23.1187	Degraded	6.129	Degraded	8.06
		Degraded	24.3	Degraded	57.8041	Ramganga-2016	18.638	Degraded	8.47	Degraded	6.78
		Degraded	11.9	Degraded	54.7651	Ramganga-2016	24.4269	Degraded	5.948	Degraded	8.38
		Degraded	12.5	Ramganga-2014	67.4286	Ramganga-2016	16.56	Degraded	6.641	Degraded	8.34
		Degraded	12.5	Ramganga-2014	66.92	Ramganga-2016	13.72	Degraded	6.667	Degraded	7.66
		Degraded	15.7	Ramganga-2014	63.6667	Ramganga-2016	21.87	Degraded	7.354	Degraded	7.79
		Degraded	11.6	Ramganga-2014	62.7286	Ramganga-2021	21.023	Degraded	6.537	Degraded	8.19
		Degraded	12.5	Ramganga-2014	60.058	Ramganga-2021	24.1408	Degraded	7.063	Degraded	8.3
		Degraded	13.5	Ramganga-2014	65.8813	Ramganga-2021	25.0316	Degraded	6.11	Degraded	7.67
		Degraded	14.5	Ramganga-2014	59.362	Ramganga-2021	25.477	Degraded	7.074	Degraded	8.14
		Degraded	13.6	Ramganga-2014	63.6376	Ramganga-2021	26.1088	Degraded	6.278	Degraded	7.17
		Degraded	14.2	Ramganga-2016	55.1	Ramganga-2021	26.2092	Degraded	6.094	Degraded	8.4
		Degraded	16.7	Ramganga-2016	54.6	Ramganga-2021	26.2456	Degraded	7.674	Degraded	8.17
		Ramganga-2014	20.3333	Ramganga-2016	58.3	Ramganga-2021	26.3096	Degraded	6.531	Degraded	8.13
		Ramganga-2014	21.3333	Ramganga-2016	59.1	Ramganga-2021	26.6316	Degraded	6.821	Degraded	8.16
		Ramganga-2014	22.6667	Ramganga-2016	59.3309	Ramganga-2021	26.7281	Degraded	5.76	Degraded	8.73
		Ramganga-2014	25.6667	Ramganga-2016	57	Ramganga-2021	27.5	Degraded	5.928	Degraded	8.63
		Ramganga-2014	21.3	Ramganga-2016	57.6232	Ramganga-2021	27.6151	Degraded	5.731	Degraded	8.62
		Ramganga-2014	26.8	Ramganga-2016	58.9832	Ramganga-2021	27.6524	Degraded	5.661	Degraded	8.38
		Ramganga-2014	17.8	Ramganga-2021	64.5074	Ramganga-2021	27.6524	Degraded	5.628	Degraded	8.32
		Ramganga-2014	19.8	Ramganga-2021	59.0143	Ramganga-2021	27.9715	Degraded	6.037	Degraded	8.29
		Ramganga-2014	22.3	Ramganga-2021	61.4674	Ramganga-2021	28.716	Degraded	7.142	Degraded	8.63
		Ramganga-2016	9.5	Ramganga-2021	57.6437	Ramganga-2021	28.8659	Degraded	7.336	Degraded	8.63
		Ramganga-2016	9.8	Ramganga-2021	64.4211	Ramganga-2021	28.8659	Degraded	7.239	Degraded	8.42
		Ramganga-2016	7.2	Ramganga-2021	61.0237	Ramganga-2021	28.8775	Degraded	6.534	Degraded	8.13
		Ramganga-2016	7.5	Ramganga-2021	62.4559	Ramganga-2021	28.9724	Degraded	6.202	Degraded	8.28
		Ramganga-2016	6.66667	Ramganga-2021	61.284	Ramganga-2021	29.1936	Degraded	6.304	Degraded	8.36
		Ramganga-2016	5	Ramganga-2021	61.4674	Ramganga-2021	29.826	Degraded	6.728	Degraded	8.46
		Ramganga-2016	5.33333	Ramganga-2021	68.6351	Ramganga-2021	29.826	Degraded	7.997	Degraded	8.44
		Ramganga-2016	4.66667	Ramganga-2021	67.5	Ramganga-2021	30.1441	Degraded	7.862	Degraded	8.33
		Ramganga-2016	9.33333	Ramganga-2021	60.7908	Ramganga-2022	20.0118	Degraded	7.432	Degraded	8.11
		Ramganga-2016	9.66667	Ramganga-2021	63.1397	Ramganga-2022	19.9643	Degraded	7.338	Degraded	8.17
		Ramganga-2016	17	Ramganga-2021	59.0143	Ramganga-2022	21.8571	Degraded	7.209	Degraded	8.2
		Ramganga-2016	13	Ramganga-2021	64.1892	Ramganga-2022	21.3584	Degraded	7.106	Degraded	8.17
		Ramganga-2021	4.66667	Ramganga-2021	69.8563	Ramganga-2022	25.4	Degraded	7.128	Degraded	7.69
		Ramganga-2021	5	Ramganga-2021	65.6053	Ramganga-2022	25.6	Degraded	7.335	Degraded	7.87
		Ramganga-2021	5.66667	Ramganga-2021	60.5579	Ramganga-2022	27.5	Degraded	7.019	Degraded	8.03
		Ramganga-2021	5.66667	Ramganga-2021	64.5074	Ramganga-2022	27.4	Degraded	6.572	Degraded	8.57
		Ramganga-2021	5.66667	Ramganga-2021	59.6952	Ramganga-2022	29.5709	Degraded	6.217	Degraded	8.22
		Ramganga-2021	6.33333	Ramganga-2021	61.6942	Ramganga-2022	33.4353	Degraded	6.229	Degraded	8.4
		Ramganga-2021	7.66667	Ramganga-2021	66.1925	Ramganga-2022	36.199	Degraded	6.129	Degraded	8.36
		Ramganga-2021	7.66667	Ramganga-2021	65.3684	Ramganga-2022	34.3333	Degraded	6.033	Degraded	8.39
		Ramganga-2021	8	Ramganga-2021	64.0516	Pristine	37.3	Degraded	5.332	Degraded	8.52
		Ramganga-2021	8.33333	Ramganga-2022	60.9882	Pristine	37.4	Degraded	5.428	Degraded	8.54
		Ramganga-2021	8.66667	Ramganga-2022	66.0357	Pristine	37.8	Degraded	9.281	Degraded	8.71
		Ramganga-2021	9.33333	Ramganga-2022	59.1429	Pristine	38	Degraded	8.327	Degraded	8.84
		Ramganga-2021	9.33333	Ramganga-2022	60.9749	Pristine	38.2	Degraded	9.132	Degraded	8.69
		Ramganga-2021	9.66667	Pristine	58.8	Pristine	38.3	Degraded	8.142	Degraded	8.62
		Ramganga-2021	9.66667	Pristine	60.7	Pristine	38.6	Degraded	9.02	Degraded	8.79
		Ramganga-2021	9.66667	Pristine	53.4	Pristine	38.7	Degraded	8.896	Degraded	8.16
		Ramganga-2021	10	Pristine	53.4	Pristine	38.7	Degraded	8.543	Degraded	8.34
		Ramganga-2021	12.3333	Pristine	58.2	Pristine	39	Degraded	8.133	Degraded	8.87
		Ramganga-2021	12.6667	Pristine	61.2	Pristine	39.1	Degraded	5.014	Degraded	8.77
		Ramganga-2021	13	Pristine	57.7	Pristine	39.3	Degraded	4.778	Degraded	8.6
		Ramganga-2021	13.3333	Pristine	62.9	Pristine	39.4	Degraded	4.836	Degraded	8.61
		Ramganga-2021	13.3333	Pristine	57.5	Pristine	39.5	Degraded	4.925	Degraded	8.29
		Ramganga-2021	13.3333	Pristine	55.6	Pristine	40.2	Degraded	4.293	Degraded	8.74
		Ramganga-2022	19	Pristine	58.4	Pristine	40.8	Degraded	5.121	Degraded	8.82
		Ramganga-2022	14	Pristine	55.5	Pristine	42.6	Degraded	4.951	Degraded	8.17
		Ramganga-2022	19	Pristine	58.4	Pristine	43.1	Degraded	9.43713	Degraded	8.36
		Ramganga-2022	17.6667	Pristine	60.2	Pristine	43.5	Degraded	9.6308	Degraded	8.61
		Ramganga-2022	9.76	Pristine	58.4	Pristine	44.5	Degraded	10.1472	Degraded	8.68
		Ramganga-2022	9.86	Pristine	56.6	Pristine	33.3626	Degraded	9.50168	Degraded	8.17
		Ramganga-2022	10.5	Pristine	54.5	Pristine	36.8683	Degraded	10.8574	Degraded	8.23
		Ramganga-2022	13.3333	Pristine	56.2	Pristine	34.321	Degraded	11.051	Degraded	8.19
		Ramganga-2022	12.09	Pristine	51.5	Pristine	36.2045	Degraded	10.9219	Degraded	8.32
		Ramganga-2022	5.64	Pristine	51.9	Pristine	35.1591	Degraded	10.3409	Degraded	8.41
		Ramganga-2022	7.85			Pristine	36.0064	Degraded	12.5358	Degraded	8.49
		Ramganga-2022	6.88			Pristine	35	Degraded	14.2143	Degraded	8.28
		Pristine	4.6			Pristine	34.5771	Degraded	12.5358	Degraded	8.54
		Pristine	4.7			Pristine	36.7955	Degraded	14.0206	Degraded	8.24
		Pristine	4.7			Pristine	36.2597	Degraded	12.5358	Degraded	8.23
		Pristine	4.8			Pristine	36.6923	Degraded	12.1485	Degraded	8.32
		Pristine	4.8			Pristine	38.3806	Degraded	12.2131	Degraded	8.28
		Pristine	5			Pristine	49.2506	Degraded	12.4067	Degraded	8.23
		Pristine	5			Pristine	46.2836	Degraded	12.2131	Degraded	8.36
		Pristine	5			Pristine	49.5209	Degraded	11.632	Degraded	8.32
		Pristine	5					Degraded	11.7612	Degraded	8.23
		Pristine	5.3					Degraded	11.051	Degraded	8.24
		Pristine	5.6					Ramganga-2014	5.869	Degraded	8.28
		Pristine	6.1					Ramganga-2014	6.299	Degraded	8.27
		Pristine	8					Ramganga-2014	6.305	Degraded	8.22
		Pristine	6.66667					Ramganga-2014	6.334	Degraded	8.25
		Pristine	7.33333					Ramganga-2014	6.383	Degraded	8.3
		Pristine	6.33333					Ramganga-2014	6.396	Degraded	8.31
		Pristine	9					Ramganga-2014	6.535	Degraded	8.26
		Pristine	7.66667					Ramganga-2014	6.576	Degraded	8.26
		Pristine	9					Ramganga-2014	6.593	Degraded	8.21
		Pristine	7.33333					Ramganga-2014	6.654	Degraded	8.36
		Pristine	10.3333					Ramganga-2014	6.896	Degraded	8.31
		Pristine	8.66667					Ramganga-2014	6.945	Degraded	8.32
		Pristine	10					Ramganga-2014	7.08	Degraded	8.33
		Pristine	7.33333					Ramganga-2014	7.123	Degraded	8.34
		Pristine	1.33333					Ramganga-2014	7.188	Degraded	8.22
		Pristine	4.33333					Ramganga-2014	7.199	Degraded	8.25
		Pristine	1.33333					Ramganga-2014	7.287	Degraded	8.27
		Pristine	1.33333					Ramganga-2014	7.303	Degraded	8.28
		Pristine	1.33333					Ramganga-2014	7.32	Degraded	8.39
		Pristine	1					Ramganga-2014	7.432	Degraded	8.33
		Pristine	2					Ramganga-2014	7.608	Degraded	8.32
		Pristine	1.93548					Ramganga-2014	7.624	Degraded	8.22
								Ramganga-2014	7.699	Degraded	8.26
								Ramganga-2014	7.7	Degraded	8.5
								Ramganga-2014	7.749	Degraded	8.41
								Ramganga-2014	7.764	Degraded	8.38
								Ramganga-2014	7.904	Degraded	8.32
								Ramganga-2014	8.012	Degraded	8.33
								Ramganga-2014	8.024	Degraded	8.51
								Ramganga-2014	8.038	Degraded	8.36
								Ramganga-2014	8.052	Degraded	8.42
								Ramganga-2014	8.214	Degraded	8.29
								Ramganga-2014	8.264	Degraded	8.33
								Ramganga-2014	8.559	Degraded	8.32
								Ramganga-2014	8.662	Degraded	8.44
								Ramganga-2014	8.737	Degraded	8.07
								Ramganga-2014	8.769	Degraded	8.06
								Ramganga-2014	8.805	Degraded	8.25
								Ramganga-2014	9.024	Degraded	8.12
								Ramganga-2014	9.082	Degraded	8.23
								Ramganga-2014	9.275	Degraded	8.01
								Ramganga-2014	9.351	Degraded	7.92
								Ramganga-2014	9.429	Degraded	8.23
								Ramganga-2014	9.543	Degraded	8.12
								Ramganga-2014	9.9	Degraded	7.85
								Ramganga-2014	9.9	Degraded	8.1
								Ramganga-2014	9.94	Degraded	8.06
								Ramganga-2014	10.019	Degraded	8.08
								Ramganga-2014	10.101	Degraded	8.32
								Ramganga-2014	10.469	Degraded	7.95
								Ramganga-2014	10.525	Degraded	7.88
								Ramganga-2014	10.584	Degraded	8.16
								Ramganga-2014	10.584	Degraded	8.01
								Ramganga-2014	10.629	Ramganga-2014	7.14
								Ramganga-2014	10.629	Ramganga-2014	7.2
								Ramganga-2014	10.891	Ramganga-2014	7.3
								Ramganga-2014	11.05	Ramganga-2014	7.33
								Ramganga-2014	11.143	Ramganga-2014	7.36
								Ramganga-2014	11.25	Ramganga-2014	7.4
								Ramganga-2014	11.57	Ramganga-2014	7.42
								Ramganga-2014	11.75	Ramganga-2014	7.51
								Ramganga-2014	12.024	Ramganga-2014	7.52
								Ramganga-2014	12.14	Ramganga-2014	7.52
								Ramganga-2014	12.21	Ramganga-2014	7.57
								Ramganga-2014	12.75	Ramganga-2014	7.57
								Ramganga-2014	12.81	Ramganga-2014	7.57
								Ramganga-2014	12.83	Ramganga-2014	7.62
								Ramganga-2014	12.94	Ramganga-2014	7.62
								Ramganga-2014	13.82	Ramganga-2014	7.62
								Ramganga-2014	14.123	Ramganga-2014	7.62
								Ramganga-2014	14.145	Ramganga-2014	7.66
								Ramganga-2014	14.415	Ramganga-2014	7.66
								Ramganga-2016	8.98523	Ramganga-2014	7.66
								Ramganga-2016	8.98523	Ramganga-2014	7.67
								Ramganga-2016	9.30801	Ramganga-2014	7.71
								Ramganga-2016	8.92067	Ramganga-2014	7.73
								Ramganga-2016	10.4055	Ramganga-2014	7.75
								Ramganga-2016	10.4055	Ramganga-2014	7.78
								Ramganga-2016	10.1472	Ramganga-2014	7.78
								Ramganga-2016	9.95358	Ramganga-2014	7.79
								Ramganga-2016	12.3422	Ramganga-2014	7.79
								Ramganga-2016	13.6333	Ramganga-2014	7.8
								Ramganga-2016	12.1485	Ramganga-2014	7.8
								Ramganga-2016	13.6333	Ramganga-2014	7.8
								Ramganga-2021	6.567	Ramganga-2014	7.8
								Ramganga-2021	6.798	Ramganga-2014	7.81
								Ramganga-2021	7.065	Ramganga-2014	7.82
								Ramganga-2021	7.376	Ramganga-2014	7.82
								Ramganga-2021	7.564	Ramganga-2014	7.83
								Ramganga-2021	7.786	Ramganga-2014	7.83
								Ramganga-2021	7.986	Ramganga-2014	7.83
								Ramganga-2021	8.112	Ramganga-2014	7.83
								Ramganga-2021	8.117	Ramganga-2014	7.83
								Ramganga-2021	8.521	Ramganga-2014	7.85
								Ramganga-2021	8.657	Ramganga-2014	7.85
								Ramganga-2021	8.765	Ramganga-2014	7.87
								Ramganga-2021	8.876	Ramganga-2014	7.87
								Ramganga-2021	8.908	Ramganga-2014	7.88
								Ramganga-2021	9.022	Ramganga-2014	7.91
								Ramganga-2021	9.289	Ramganga-2014	7.93
								Ramganga-2021	9.345	Ramganga-2014	7.93
								Ramganga-2021	9.356	Ramganga-2014	7.94
								Ramganga-2021	9.789	Ramganga-2014	7.94
								Ramganga-2021	10.698	Ramganga-2014	7.94
								Ramganga-2021	10.734	Ramganga-2014	7.96
								Ramganga-2021	10.846	Ramganga-2014	7.98
								Ramganga-2021	10.883	Ramganga-2014	7.99
								Ramganga-2021	11.091	Ramganga-2014	8
								Ramganga-2021	11.234	Ramganga-2014	8.02
								Ramganga-2021	11.411	Ramganga-2014	8.03
								Ramganga-2021	12.089	Ramganga-2014	8.03
								Ramganga-2021	13.897	Ramganga-2014	8.09
								Ramganga-2021	13.975	Ramganga-2014	8.09
								Ramganga-2021	14.563	Ramganga-2014	8.09
								Ramganga-2022	5.676	Ramganga-2014	8.1
								Ramganga-2022	5.556	Ramganga-2014	8.11
								Ramganga-2022	4.77	Ramganga-2014	8.12
								Ramganga-2022	6.606	Ramganga-2014	8.14
								Ramganga-2022	5.223	Ramganga-2014	8.17
								Ramganga-2022	5.606	Ramganga-2014	8.19
								Ramganga-2022	5.233	Ramganga-2014	8.22
								Ramganga-2022	4.505	Ramganga-2014	8.24
								Ramganga-2022	5.171	Ramganga-2014	8.24
								Ramganga-2022	5.724	Ramganga-2014	8.24
								Pristine	3.686	Ramganga-2014	8.37
								Pristine	3.892	Ramganga-2016	7.49
								Pristine	4.052	Ramganga-2016	7.25
								Pristine	4.223	Ramganga-2016	7.15
								Pristine	4.427	Ramganga-2016	6.39
								Pristine	4.492	Ramganga-2016	7.65
								Pristine	4.576	Ramganga-2016	7.6
								Pristine	4.667	Ramganga-2016	7.68
								Pristine	4.675	Ramganga-2016	7.69
								Pristine	4.683	Ramganga-2016	7.66
								Pristine	4.725	Ramganga-2016	7.49
								Pristine	4.84	Ramganga-2016	7.46
								Pristine	5.057	Ramganga-2016	7.48
								Pristine	5.064	Ramganga-2016	7.22
								Pristine	5.082	Ramganga-2016	7.05
								Pristine	5.102	Ramganga-2016	6.96
								Pristine	5.151	Ramganga-2016	6.85
								Pristine	5.22	Ramganga-2016	7.62
								Pristine	5.418	Ramganga-2016	7.67
								Pristine	5.774	Ramganga-2016	8.17
								Pristine	5.911	Ramganga-2016	7.63
								Pristine	6.032	Ramganga-2016	7.43
								Pristine	6.078	Ramganga-2016	7.28
								Pristine	6.137	Ramganga-2021	8.11
								Pristine	6.293	Ramganga-2021	8.12
								Pristine	6.293	Ramganga-2021	8.21
								Pristine	7.084	Ramganga-2021	8.23
								Pristine	7.101	Ramganga-2021	8.25
								Pristine	7.368	Ramganga-2021	8.26
								Pristine	7.535	Ramganga-2021	8.26
								Pristine	7.652	Ramganga-2021	8.31
								Pristine	7.652	Ramganga-2021	8.32
								Pristine	7.997	Ramganga-2021	8.32
								Pristine	8.487	Ramganga-2021	8.32
								Pristine	8.499	Ramganga-2021	8.33
								Pristine	8.5	Ramganga-2021	8.33
								Pristine	8.598	Ramganga-2021	8.34
								Pristine	8.601	Ramganga-2021	8.34
								Pristine	8.619	Ramganga-2021	8.34
								Pristine	8.734	Ramganga-2021	8.35
								Pristine	8.803	Ramganga-2021	8.35
								Pristine	8.805	Ramganga-2021	8.35
								Pristine	8.93	Ramganga-2021	8.38
								Pristine	9.304	Ramganga-2021	8.4
								Pristine	9.338	Ramganga-2021	8.42
								Pristine	9.485	Ramganga-2021	8.44
								Pristine	9.502	Ramganga-2021	8.45
								Pristine	9.8	Ramganga-2021	8.48
								Pristine	10.296	Ramganga-2021	8.49
								Pristine	7.905	Ramganga-2021	8.51
								Pristine	7.302	Ramganga-2021	8.56
								Pristine	7.794	Ramganga-2021	8.58
								Pristine	7.145	Ramganga-2021	8.72
								Pristine	7.679	Ramganga-2022	8.33
								Pristine	7.682	Ramganga-2022	8.42
								Pristine	5.612	Ramganga-2022	8.04
								Pristine	4.946	Ramganga-2022	8.22
								Pristine	4.555	Ramganga-2022	8.15
								Pristine	5.599	Ramganga-2022	8.29
								Pristine	4.85362	Ramganga-2022	8.23
								Pristine	4.91817	Ramganga-2022	8.28
								Pristine	5.04728	Ramganga-2022	8.41
								Pristine	4.85362	Ramganga-2022	8.3
								Pristine	9.75991	Pristine	7.5
								Pristine	8.27511	Pristine	7.64
								Pristine	8.27511	Pristine	7.83
								Pristine	8.21055	Pristine	7.89
								Pristine	5.24095	Pristine	7.92
								Pristine	4.85362	Pristine	8
								Pristine	5.49918	Pristine	8.01
								Pristine	6.01563	Pristine	8.03
								Pristine	5.75741	Pristine	8.09
								Pristine	5.1764	Pristine	8.11
								Pristine	4.40172	Pristine	8.12
								Pristine	4.85362	Pristine	8.13
								Pristine	10.9219	Pristine	8.14
								Pristine	11.7612	Pristine	8.15
								Pristine	10.2118	Pristine	8.15
								Pristine	11.3093	Pristine	8.18
								Pristine	4.823	Pristine	8.19
								Pristine	5.867	Pristine	8.2
								Pristine	6.816	Pristine	8.21
								Pristine	5.724	Pristine	8.23
								Pristine	11.021	Pristine	8.33
								Pristine	10.504	Pristine	8.44
								Pristine	9.907	Pristine	8.46
								Pristine	10.134	Pristine	8.54
								Pristine	9.132	Pristine	8.56
										Pristine	8.59
										Pristine	8.6
										Pristine	8.65
										Pristine	8.69
										Pristine	8.69
										Pristine	8.71
										Pristine	8.74
										Pristine	8.74
										Pristine	8.84

## Sheet: Sediment nutrient factors
	Mangrove type-Organic Carbon	Organic Carbon (%)	Mangrove type-Sulfide-Sulfur	Sulfide-Sulfur (mg kg-1)	Mangrove type-Ammonia-N	Ammonia-N (mg kg-1)	Mangrove type-Phosphorus	Phosphorus (mg kg-1)	Mangrove type-Aryl sulfatase	Aryl sulfatase activity (Units)
	Degraded	0.95295	Degraded	3.47281	Degraded	1.46663	Degraded	2.65452	Degraded	0.792888
	Degraded	1.11754	Degraded	4.41641	Degraded	1.08662	Degraded	2.14459	Degraded	0.638549
	Degraded	1.10506	Degraded	8.24566	Degraded	4.00979	Degraded	2.63565	Degraded	1.15301
	Degraded	0.855053	Degraded	3.14851	Degraded	3.48362	Degraded	2.15837	Degraded	0.432762
	Degraded	1.21817	Degraded	3.39283	Degraded	1.55433	Degraded	1.87893	Degraded	0.587102
	Degraded	0.749356	Degraded	2.41466	Degraded	1.08662	Degraded	1.60672	Degraded	0.329869
	Degraded	1.05514	Degraded	7.10676	Degraded	3.279	Degraded	3.12452	Degraded	0.792888
	Degraded	0.862074	Degraded	5.60243	Degraded	3.10361	Degraded	2.60015	Degraded	1.10157
	Degraded	1.21505	Degraded	4.77012	Degraded	1.55433	Degraded	2.22283	Degraded	1.46169
	Degraded	1.14796	Degraded	6.0619	Degraded	3.57132	Degraded	2.19321	Degraded	1.61603
	Degraded	1.46155	Degraded	4.12652	Degraded	1.71023	Degraded	4.11679	Degraded	1.25591
	Degraded	1.19945	Degraded	5.0501	Degraded	3.5226	Degraded	2.44007	Degraded	1.97616
	Degraded	1.06138	Degraded	8.31124	Degraded	2.97694	Degraded	2.13528	Degraded	2.02761
	Degraded	1.09882	Degraded	7.44164	Degraded	1.76869	Degraded	1.81582	Degraded	2.07905
	Degraded	1.87654	Degraded	5.23497	Degraded	2.50923	Degraded	4.24512	Degraded	1.25591
	Degraded	1.10896	Degraded	14.339	Degraded	2.27538	Degraded	3.48584	Degraded	1.3588
	Degraded	0.989613	Degraded	11.3322	Degraded	1.37894	Degraded	2.39543	Degraded	1.10157
	Degraded	0.749356	Degraded	6.9874	Degraded	1.78818	Degraded	1.31569	Degraded	0.278422
	Degraded	0.654969	Ramganga-2014	2.30682	Degraded	3.46414	Degraded	3.12455	Degraded	0.329869
	Degraded	0.718153	Ramganga-2014	2.71044	Degraded	2.37282	Degraded	2.39803	Degraded	0.587102
	Degraded	0.956461	Ramganga-2014	2.86902	Degraded	1.84665	Degraded	2.17824	Degraded	1.51314
	Degraded	1.27589	Ramganga-2014	2.88819	Degraded	2.47026	Degraded	1.92047	Degraded	1.66748
	Degraded	1.21193	Ramganga-2014	3.05075	Degraded	3.01592	Ramganga-2014	1.51364	Degraded	1.77037
	Degraded	1.09492	Ramganga-2014	3.1878	Degraded	3.58106	Ramganga-2014	1.85863	Degraded	1.41025
	Degraded	1.52629	Ramganga-2014	3.3542	Degraded	4.55545	Ramganga-2014	2.11738	Degraded	1.56459
	Degraded	1.27043	Ramganga-2014	3.58913	Degraded	2.0805	Ramganga-2014	2.63487	Degraded	1.30735
	Degraded	1.42722	Ramganga-2014	3.802	Degraded	5.10111	Ramganga-2014	3.41111	Degraded	0.844335
	Degraded	1.37028	Ramganga-2014	3.806	Degraded	2.47026	Ramganga-2014	3.84235	Degraded	0.741442
	Degraded	1.4163	Ramganga-2014	4.178	Degraded	5.71539	Ramganga-2014	4.10109	Degraded	0.587102
	Degraded	1.26107	Ramganga-2014	4.2812	Degraded	2.52833	Ramganga-2014	4.10109	Degraded	0.535655
	Degraded	1.51927	Ramganga-2014	4.50243	Degraded	2.19594	Ramganga-2014	4.27359	Degraded	0.226976
	Degraded	1.79151	Ramganga-2014	5.291	Degraded	3.56462	Ramganga-2014	4.27359	Degraded	0.381316
	Degraded	1.65344	Ramganga-2014	5.31	Degraded	5.83271	Ramganga-2014	4.35984	Degraded	0.432762
	Degraded	1.59416	Ramganga-2014	5.321	Degraded	6.41928	Ramganga-2014	5.39482	Degraded	0.226976
	Degraded	1.3851	Ramganga-2014	5.77645	Degraded	2.86073	Ramganga-2016	6.90626	Degraded	0.329869
	Degraded	1.28525	Ramganga-2014	5.938	Degraded	2.45012	Ramganga-2016	5.68975	Degraded	0.381316
	Degraded	1.29774	Ramganga-2014	5.939	Degraded	3.34954	Ramganga-2016	7.87947	Degraded	0.226976
	Degraded	1.23455	Ramganga-2014	6.02	Degraded	2.35236	Ramganga-2016	3.9258	Degraded	0.432762
	Degraded	1.41708	Ramganga-2014	6.117	Degraded	1.96131	Ramganga-2016	5.14232	Degraded	0.484209
	Degraded	1.54657	Ramganga-2014	6.14396	Degraded	4.13164	Ramganga-2016	6.60213	Degraded	0.381316
	Degraded	1.3929	Ramganga-2014	6.171	Degraded	3.74059	Ramganga-2016	6.90626	Degraded	2.38773
	Degraded	1.54189	Ramganga-2014	6.194	Degraded	2.00042	Ramganga-2016	6.54131	Degraded	2.23339
	Degraded	1.8586	Ramganga-2014	6.322	Degraded	3.19312	Ramganga-2016	6.78461	Degraded	2.28484
	Ramganga-2014	0.512653	Ramganga-2014	6.39292	Degraded	2.60654	Ramganga-2016	6.17635	Degraded	2.02761
	Ramganga-2014	0.540341	Ramganga-2014	6.45	Degraded	0.612187	Ramganga-2016	8.79186	Degraded	1.82182
	Ramganga-2014	0.593373	Ramganga-2014	6.735	Degraded	4.42493	Ramganga-2016	8.54856	Degraded	1.87327
	Ramganga-2014	0.645466	Ramganga-2014	6.765	Degraded	2.33281	Ramganga-2016	7.33204	Degraded	1.66748
	Ramganga-2014	0.695212	Ramganga-2014	6.853	Degraded	1.76579	Ramganga-2016	3.19589	Degraded	1.56459
	Ramganga-2014	0.708352	Ramganga-2014	6.861	Degraded	3.19312	Ramganga-2016	8.97434	Degraded	1.51314
	Ramganga-2014	0.748713	Ramganga-2014	6.863	Degraded	1.58981	Ramganga-2016	4.06478	Degraded	1.30735
	Ramganga-2014	0.770301	Ramganga-2014	6.986	Degraded	0.885922	Ramganga-2016	4.10828	Degraded	1.56459
	Ramganga-2014	0.775463	Ramganga-2014	7.183	Degraded	4.54224	Ramganga-2016	4.37527	Degraded	1.56459
	Ramganga-2014	0.823801	Ramganga-2014	7.188	Degraded	2.78252	Ramganga-2016	4.41241	Degraded	1.66748
	Ramganga-2014	0.867916	Ramganga-2014	7.311	Degraded	1.4725	Ramganga-2016	4.71654	Degraded	2.28484
	Ramganga-2014	0.954737	Ramganga-2014	8.091	Degraded	1.4725	Ramganga-2016	5.93305	Degraded	1.66748
	Ramganga-2014	0.957553	Ramganga-2014	8.093	Degraded	1.27697	Ramganga-2016	9.21764	Degraded	2.43918
	Ramganga-2014	0.976325	Ramganga-2014	8.405	Degraded	1.58981	Ramganga-2016	6.41966	Degraded	1.82182
	Ramganga-2014	1.00308	Ramganga-2014	8.446	Degraded	2.80207	Ramganga-2016	4.95984	Degraded	2.18195
	Ramganga-2014	1.08849	Ramganga-2014	8.8321	Degraded	0.00605886	Ramganga-2016	2.70929	Degraded	2.9022
	Ramganga-2014	1.09787	Ramganga-2014	8.852	Degraded	0.690397	Ramganga-2016	5.8114	Degraded	2.69641
	Ramganga-2016	1.15701	Ramganga-2014	8.853	Degraded	1.60937	Ramganga-2016	5.5681	Degraded	2.49063
	Ramganga-2016	0.967408	Ramganga-2014	8.89456	Degraded	2.15684	Ramganga-2016	5.38562	Degraded	2.7993
	Ramganga-2016	0.976794	Ramganga-2014	9.325	Degraded	0.651292	Ramganga-2016	3.4392	Ramganga-2014	7.56668
	Ramganga-2016	1.08567	Ramganga-2014	9.861	Degraded	1.08145	Ramganga-2016	5.44645	Ramganga-2014	6.58941
	Ramganga-2016	0.904052	Ramganga-2014	10.6613	Degraded	2.17639	Ramganga-2021	4.99625	Ramganga-2014	5.89135
	Ramganga-2016	0.882464	Ramganga-2014	11.1486	Degraded	2.31326	Ramganga-2021	5.61722	Ramganga-2014	3.9368
	Ramganga-2016	0.860876	Ramganga-2016	3.77301	Degraded	0.162479	Ramganga-2021	5.61722	Ramganga-2014	1.70302
	Ramganga-2016	0.711638	Ramganga-2016	5.39966	Degraded	0.651292	Ramganga-2021	6.60213	Ramganga-2014	3.65758
	Ramganga-2016	0.95	Ramganga-2016	2.72212	Degraded	1.72668	Ramganga-2021	6.66296	Ramganga-2014	9.52124
	Ramganga-2016	0.92	Ramganga-2016	2.18413	Ramganga-2014	1.44054	Ramganga-2021	6.85918	Ramganga-2014	3.23874
	Ramganga-2016	0.96	Ramganga-2016	5.72973	Ramganga-2014	1.47819	Ramganga-2021	7.21039	Ramganga-2014	3.37835
	Ramganga-2016	1.05	Ramganga-2016	4.39	Ramganga-2014	1.49074	Ramganga-2021	7.21039	Ramganga-2014	3.65758
	Ramganga-2016	0.91	Ramganga-2016	1.89	Ramganga-2014	1.50329	Ramganga-2021	7.45369	Ramganga-2014	3.9368
	Ramganga-2016	1.12	Ramganga-2016	2.6	Ramganga-2014	1.54093	Ramganga-2021	7.63617	Ramganga-2016	5.33291
	Ramganga-2016	0.98	Ramganga-2016	3.74	Ramganga-2014	1.61623	Ramganga-2021	8.06195	Ramganga-2016	4.21602
	Ramganga-2016	1.01	Ramganga-2016	4.05	Ramganga-2014	1.72917	Ramganga-2021	8.06195	Ramganga-2016	4.54849
	Ramganga-2016	0.97	Ramganga-2016	4.56	Ramganga-2014	1.8923	Ramganga-2021	8.10113	Ramganga-2016	4.18836
	Ramganga-2016	0.79	Ramganga-2016	6.06	Ramganga-2014	1.98015	Ramganga-2021	8.36608	Ramganga-2016	4.39415
	Ramganga-2016	0.91	Ramganga-2016	7.16	Ramganga-2014	1.98015	Ramganga-2021	8.36608	Ramganga-2016	3.77679
	Ramganga-2016	0.99	Ramganga-2016	0.73	Ramganga-2014	1.9927	Ramganga-2021	9.27847	Ramganga-2016	3.93113
	Ramganga-2016	1.14	Ramganga-2016	5.29	Ramganga-2014	1.9927	Ramganga-2021	9.52177	Ramganga-2016	3.6739
	Ramganga-2016	0.84	Ramganga-2016	1.86	Ramganga-2014	2.08054	Ramganga-2021	9.65357	Ramganga-2016	3.05654
	Ramganga-2016	0.81	Ramganga-2016	3.88	Ramganga-2014	2.35662	Ramganga-2021	9.88672	Ramganga-2016	3.21088
	Ramganga-2016	0.94	Ramganga-2016	6.46	Ramganga-2014	2.45701	Ramganga-2021	10.6775	Ramganga-2016	3.82824
	Ramganga-2016	0.92	Ramganga-2016	3.13	Ramganga-2014	2.51975	Ramganga-2021	11.0424	Ramganga-2016	3.98258
	Ramganga-2016	0.69	Ramganga-2016	4.68	Ramganga-2014	2.6076	Ramganga-2021	12.5022	Ramganga-2016	4.39415
	Ramganga-2016	1.06	Ramganga-2016	7.82	Ramganga-2014	2.90877	Ramganga-2021	12.9888	Ramganga-2021	2.64012
	Ramganga-2016	1.1	Ramganga-2016	4.71	Ramganga-2014	2.95897	Ramganga-2021	14.7528	Ramganga-2021	7.01959
	Ramganga-2016	0.63	Ramganga-2016	3.03	Ramganga-2014	3.24759	Ramganga-2021	15.8476	Ramganga-2021	3.24359
	Ramganga-2021	0.616746	Ramganga-2016	0.55	Ramganga-2014	3.56132	Ramganga-2021	16.3342	Ramganga-2021	2.81254
	Ramganga-2021	0.66589	Ramganga-2016	4.48	Ramganga-2014	4.01308	Ramganga-2022	7.57535	Ramganga-2021	3.51946
	Ramganga-2021	0.777828	Ramganga-2021	2.15518	Ramganga-2014	4.05073	Ramganga-2022	7.21039	Ramganga-2021	3.38152
	Ramganga-2021	0.874945	Ramganga-2021	2.69046	Ramganga-2016	4.12336	Ramganga-2022	5.99388	Ramganga-2021	2.38148
	Ramganga-2021	0.903807	Ramganga-2021	3.15168	Ramganga-2016	3.9417	Ramganga-2022	6.23718	Ramganga-2021	2.08837
	Ramganga-2021	0.937739	Ramganga-2021	3.38939	Ramganga-2016	3.64166	Ramganga-2022	8.85269	Ramganga-2021	8.0886
	Ramganga-2021	0.94125	Ramganga-2021	3.52275	Ramganga-2016	4.12111	Ramganga-2022	6.48048	Ramganga-2021	3.24359
	Ramganga-2021	1.02706	Ramganga-2021	3.79497	Ramganga-2016	4.53865	Ramganga-2022	5.62892	Ramganga-2021	3.88154
	Ramganga-2021	1.07308	Ramganga-2021	4.3873	Ramganga-2016	4.79112	Ramganga-2022	8.67021	Ramganga-2021	3.98499
	Ramganga-2021	1.18112	Ramganga-2021	4.60979	Ramganga-2016	3.68387	Ramganga-2022	6.78461	Ramganga-2021	2.46769
	Ramganga-2021	1.19867	Ramganga-2021	4.92395	Ramganga-2016	5.30433	Ramganga-2022	7.51452	Ramganga-2021	3.36428
	Ramganga-2021	1.19906	Ramganga-2021	4.95283	Ramganga-2016	3.85953	Ramganga-2022	11.4074	Ramganga-2021	9.70935
	Ramganga-2021	1.20569	Ramganga-2021	5.94665	Ramganga-2016	4.16561	Ramganga-2022	14.8136	Ramganga-2021	2.89874
	Ramganga-2021	1.22675	Ramganga-2021	6.02385	Ramganga-2016	2.69838	Ramganga-2022	8.1836	Ramganga-2021	2.93323
	Ramganga-2021	1.25405	Ramganga-2021	6.66437	Ramganga-2016	4.82875	Ramganga-2022	10.0084	Ramganga-2021	5.20918
	Ramganga-2021	1.27667	Ramganga-2021	6.74373	Ramganga-2016	4.02955	Ramganga-2022	10.6775	Ramganga-2021	2.62287
	Ramganga-2021	1.27823	Ramganga-2021	6.86043	Ramganga-2016	3.4013	Ramganga-2022	9.40012	Ramganga-2021	2.48494
	Ramganga-2021	1.38276	Ramganga-2021	6.90635	Ramganga-2016	3.03346	Ramganga-2022	10.3125	Ramganga-2021	4.01948
	Ramganga-2021	1.54111	Ramganga-2021	6.96516	Ramganga-2016	2.66954	Ramganga-2022	8.91351	Ramganga-2021	3.03668
	Ramganga-2021	1.55203	Ramganga-2021	7.12695	Ramganga-2016	2.48602	Ramganga-2022	7.21039	Ramganga-2021	2.77805
	Ramganga-2021	1.5731	Ramganga-2021	7.35041	Ramganga-2016	2.19739	Ramganga-2022	7.08874	Ramganga-2021	2.60563
	Ramganga-2021	1.59104	Ramganga-2021	7.59458	Ramganga-2016	1.20211	Pristine	7.027	Ramganga-2021	3.01944
	Ramganga-2021	1.61912	Ramganga-2021	7.73102	Ramganga-2021	1.71023	Pristine	7.263	Ramganga-2021	4.01948
	Ramganga-2021	1.694	Ramganga-2021	8.12771	Ramganga-2021	2.00255	Pristine	7.347	Ramganga-2021	3.01944
	Ramganga-2021	1.69634	Ramganga-2021	8.19313	Ramganga-2021	2.15845	Pristine	7.587	Ramganga-2021	3.41601
	Ramganga-2021	1.69946	Ramganga-2021	9.09917	Ramganga-2021	2.21691	Pristine	8.068	Ramganga-2021	7.04
	Ramganga-2021	1.71351	Ramganga-2021	9.43351	Ramganga-2021	2.31435	Pristine	8.552	Ramganga-2021	5.86
	Ramganga-2021	1.81647	Ramganga-2022	10.4516	Ramganga-2021	2.3923	Pristine	8.827	Ramganga-2021	5.36
	Ramganga-2021	2.18934	Ramganga-2022	12.7333	Ramganga-2021	2.43128	Pristine	8.84	Ramganga-2021	5.82867
	Ramganga-2021	2.30635	Ramganga-2022	16.5897	Ramganga-2021	2.47026	Pristine	9.017	Ramganga-2022	5.06295
	Ramganga-2022	1.66202	Ramganga-2022	16.7568	Ramganga-2021	2.48974	Pristine	9.034	Ramganga-2022	3.93113
	Ramganga-2022	1.19399	Ramganga-2022	14.9037	Ramganga-2021	3.38618	Pristine	9.334	Ramganga-2022	4.27411
	Ramganga-2022	1.61288	Ramganga-2022	13.7796	Ramganga-2021	3.62004	Pristine	9.543	Ramganga-2022	4.99436
	Ramganga-2022	1.46077	Ramganga-2022	6.02244	Ramganga-2021	3.62004	Pristine	9.672	Ramganga-2022	5.23444
	Ramganga-2022	1.31178	Ramganga-2022	1.01278	Ramganga-2021	3.75645	Pristine	9.674	Ramganga-2022	5.97184
	Ramganga-2022	1.19477	Ramganga-2022	2.84346	Ramganga-2021	4.34109	Pristine	9.756	Ramganga-2022	4.39415
	Ramganga-2022	1.88668	Ramganga-2022	4.23569	Ramganga-2021	4.39955	Pristine	9.756	Ramganga-2022	4.46274
	Ramganga-2022	0.970112	Ramganga-2022	1.14169	Ramganga-2021	4.4775	Pristine	9.756	Ramganga-2022	5.52597
	Ramganga-2022	1.13548	Ramganga-2022	2.43315	Ramganga-2021	4.4775	Pristine	9.756	Ramganga-2022	5.69746
	Ramganga-2022	1.69634	Ramganga-2022	1.44461	Ramganga-2021	4.76982	Pristine	9.925	Ramganga-2022	7.56668
	Pristine	0.913	Ramganga-2022	8.95441	Ramganga-2021	5.1206	Pristine	10.009	Ramganga-2022	6.58941
	Pristine	0.926	Ramganga-2022	10.8068	Ramganga-2021	5.19855	Pristine	10.055	Ramganga-2022	5.89135
	Pristine	0.952	Pristine	0.451	Ramganga-2021	5.25702	Pristine	10.418	Ramganga-2022	7.28746
	Pristine	0.956	Pristine	0.498	Ramganga-2021	5.37394	Pristine	10.69	Pristine	10.2199
	Pristine	0.956	Pristine	0.513	Ramganga-2021	5.52985	Pristine	10.767	Pristine	4.06433
	Pristine	0.962	Pristine	0.545	Ramganga-2021	5.56882	Pristine	10.769	Pristine	3.71146
	Pristine	0.977	Pristine	0.667	Ramganga-2021	5.82216	Pristine	4.65571	Pristine	12.0235
	Pristine	0.985	Pristine	0.669	Ramganga-2021	6.05602	Pristine	2.95259	Pristine	5.51501
	Pristine	0.987	Pristine	0.669	Ramganga-2021	6.15346	Pristine	4.71654	Pristine	3.47622
	Pristine	0.993	Pristine	0.671	Ramganga-2021	6.17294	Pristine	5.62892	Pristine	18.924
	Pristine	1.015	Pristine	0.676	Ramganga-2021	6.27038	Pristine	2.46599	Pristine	15.2777
	Pristine	1.019	Pristine	0.677	Ramganga-2021	6.44577	Pristine	4.29076	Pristine	16.846
	Pristine	1.029	Pristine	0.741	Ramganga-2021	6.95246	Pristine	9.09599	Pristine	13.631
	Pristine	1.051	Pristine	0.75	Ramganga-2021	7.0499	Pristine	8.06195	Pristine	5.89135
	Pristine	1.067	Pristine	1.034	Ramganga-2021	7.3617	Pristine	12.1981	Pristine	3.9368
	Pristine	1.082	Pristine	1.111	Ramganga-2021	7.47863	Pristine	7.08874	Pristine	18.924
	Pristine	1.1	Pristine	1.148	Ramganga-2021	7.49812	Pristine	8.06853	Pristine	15.2777
	Pristine	1.127	Pristine	1.184	Ramganga-2021	8.84278	Pristine	5.73982	Pristine	26.5302
	Pristine	1.132	Pristine	1.19	Ramganga-2022	6.52372	Pristine	4.70483	Pristine	10.2199
	Pristine	1.146	Pristine	1.244	Ramganga-2022	6.60168	Pristine	6.25731
	Pristine	1.151	Pristine	1.253	Ramganga-2022	6.5627	Pristine	7.37854
	Pristine	1.157	Pristine	1.327	Ramganga-2022	4.55545	Pristine	6.25731
	Pristine	1.241	Pristine	1.388	Ramganga-2022	8.78431	Pristine	5.30857
	Pristine	1.241	Pristine	1.394	Ramganga-2022	7.61504	Pristine	6.4298
	Pristine	1.315	Pristine	1.563	Ramganga-2022	3.38618
	Pristine	1.85665	Pristine	1.569	Pristine	4.126
	Pristine	1.65149	Pristine	1.704	Pristine	4.277
	Pristine	2.03762	Pristine	2.51103	Pristine	4.402
	Pristine	1.95805	Pristine	3.85981	Pristine	4.44
	Pristine	2.14566	Pristine	4.47137	Pristine	4.441
	Pristine	1.97365	Pristine	5.52755	Pristine	4.73
	Pristine	1.55632	Pristine	3.50376	Pristine	4.742
	Pristine	1.85743	Pristine	2.49979	Pristine	4.929
	Pristine	2.05673	Pristine	1.50936	Pristine	4.977
	Pristine	2.07974	Pristine	4.38473	Pristine	5.055
			Pristine	4.9562	Pristine	5.291
			Pristine	2.21727	Pristine	5.394
			Pristine	0.672757	Pristine	5.502
			Pristine	1.66649	Pristine	5.503
			Pristine	1.28622	Pristine	5.506
			Pristine	0.884125	Pristine	5.506
			Pristine	0.838131	Pristine	5.506
			Pristine	0.959367	Pristine	5.603
			Pristine	1.42239	Pristine	5.795
			Pristine	1.00274	Pristine	5.874
			Pristine	0.730118	Pristine	5.906
			Pristine	1.13015	Pristine	6.123
			Pristine	1.383	Pristine	6.285
					Pristine	6.285
					Pristine	6.422
					Pristine	3.8344
					Pristine	2.41179
					Pristine	3.69799
					Pristine	3.28874
					Pristine	3.23028
					Pristine	2.56769
					Pristine	5.51036
					Pristine	6.73809
					Pristine	5.52985
					Pristine	6.52372

## Sheet: Pollination and Pollinators 
			Mangrove type-Self pollination	Self pollination (%)	Mangrove type-Cross pollination	Cross pollination (%)	Mangrove type- Pollinator diversity	Pollinator diversity	Mangrove type- Pollinator frequency	Pollinator frequency (No. of visits m-2 hr-1)
			Degraded	8	Degraded	20	Degraded	8	Degraded	8
			Degraded	5	Degraded	25	Degraded	10	Degraded	10
			Degraded	4	Degraded	30	Degraded	11	Degraded	9
			Degraded	9	Degraded	28	Degraded	9	Degraded	10
			Degraded	5	Degraded	25	Degraded	8	Degraded	9
			Degraded	4	Degraded	20	Degraded	7	Degraded	8
			Degraded	8	Degraded	14	Degraded	10	Degraded	7
			Degraded	10	Degraded	30	Degraded	12	Degraded	6
			Degraded	5	Degraded	30	Degraded	10	Degraded	7
			Degraded	4	Degraded	28	Degraded	13	Degraded	11
			Degraded	10	Degraded	24	Degraded	10	Degraded	9
			Degraded	5	Degraded	22	Degraded	9	Degraded	8
			Degraded	6	Degraded	20	Degraded	11	Degraded	10
			Degraded	9	Degraded	29	Degraded	12	Degraded	10
			Degraded	8	Degraded	25	Degraded	11	Degraded	9
			Degraded	10	Degraded	23	Degraded	9	Degraded	7
			Degraded	6	Degraded	24	Degraded	8	Degraded	8
			Degraded	8	Degraded	28	Degraded	15	Degraded	7
			Degraded	12	Degraded	30	Degraded	10	Degraded	10
			Degraded	5	Degraded	32	Degraded	8	Degraded	10
			Degraded	10	Degraded	25	Degraded	10	Degraded	11
			Degraded	11	Degraded	15	Degraded	12	Degraded	10
			Degraded	10	Degraded	10	Degraded	13	Degraded	9
			Degraded	8	Degraded	16	Degraded	11	Degraded	8
			Degraded	7	Degraded	15	Degraded	10	Degraded	7
			Ramganga-2014	6	Ramganga-2014	20	Ramganga-2014	6	Degraded	8
			Ramganga-2014	6	Ramganga-2014	22	Ramganga-2014	5	Degraded	8
			Ramganga-2014	5	Ramganga-2014	19	Ramganga-2014	5	Degraded	10
			Ramganga-2014	8	Ramganga-2014	23	Ramganga-2014	5	Degraded	9
			Ramganga-2014	4	Ramganga-2014	12	Ramganga-2014	4	Degraded	8
			Ramganga-2014	6	Ramganga-2014	15	Ramganga-2014	6	Degraded	7
			Ramganga-2014	8	Ramganga-2014	20	Ramganga-2014	7	Degraded	10
			Ramganga-2014	9	Ramganga-2014	22	Ramganga-2014	5	Degraded	11
			Ramganga-2014	7	Ramganga-2014	20	Ramganga-2014	5	Degraded	6
			Ramganga-2014	5	Ramganga-2014	15	Ramganga-2014	6	Degraded	8
			Ramganga-2014	4	Ramganga-2014	10	Ramganga-2014	4	Degraded	7
			Ramganga-2014	5	Ramganga-2014	16	Ramganga-2014	5	Degraded	9
			Ramganga-2014	6	Ramganga-2014	18	Ramganga-2014	6	Degraded	10
			Ramganga-2014	7	Ramganga-2014	22	Ramganga-2014	7	Degraded	11
			Ramganga-2014	8	Ramganga-2014	20	Ramganga-2014	5	Degraded	12
			Ramganga-2014	2	Ramganga-2014	21	Ramganga-2014	6	Degraded	10
			Ramganga-2014	5	Ramganga-2014	24	Ramganga-2014	7	Degraded	12
			Ramganga-2014	9	Ramganga-2014	15	Ramganga-2014	5	Degraded	10
			Ramganga-2014	5	Ramganga-2014	10	Ramganga-2014	5	Degraded	9
			Ramganga-2014	6	Ramganga-2014	15	Ramganga-2014	2	Degraded	8
			Ramganga-2014	2	Ramganga-2014	18	Ramganga-2014	3	Degraded	7
			Ramganga-2014	3	Ramganga-2014	16	Ramganga-2014	5	Degraded	10
			Ramganga-2014	8	Ramganga-2014	17	Ramganga-2014	4	Degraded	11
			Ramganga-2014	6	Ramganga-2014	18	Ramganga-2014	6	Degraded	10
			Ramganga-2014	9	Ramganga-2014	20	Ramganga-2014	5	Degraded	10
			Ramganga-2016	12	Ramganga-2016	30	Ramganga-2016	10	Degraded	5
			Ramganga-2016	15	Ramganga-2016	20	Ramganga-2016	12	Degraded	6
			Ramganga-2016	10	Ramganga-2016	25	Ramganga-2016	11	Degraded	4
			Ramganga-2016	10	Ramganga-2016	32	Ramganga-2016	10	Degraded	7
			Ramganga-2016	8	Ramganga-2016	28	Ramganga-2016	9	Degraded	8
			Ramganga-2016	10	Ramganga-2016	30	Ramganga-2016	9	Degraded	5
			Ramganga-2016	12	Ramganga-2016	15	Ramganga-2016	8	Degraded	6
			Ramganga-2016	10	Ramganga-2016	16	Ramganga-2016	10	Degraded	7
			Ramganga-2016	13	Ramganga-2016	19	Ramganga-2016	9	Degraded	4
			Ramganga-2016	15	Ramganga-2016	15	Ramganga-2016	10	Degraded	5
			Ramganga-2016	14	Ramganga-2016	20	Ramganga-2016	11	Degraded	6
			Ramganga-2016	10	Ramganga-2016	22	Ramganga-2016	12	Degraded	7
			Ramganga-2016	12	Ramganga-2016	15	Ramganga-2016	11	Degraded	8
			Ramganga-2016	10	Ramganga-2016	18	Ramganga-2016	10	Degraded	5
			Ramganga-2016	10	Ramganga-2016	30	Ramganga-2016	10	Degraded	6
			Ramganga-2016	12	Ramganga-2016	34	Ramganga-2016	5	Degraded	7
			Ramganga-2016	14	Ramganga-2016	28	Ramganga-2016	8	Degraded	4
			Ramganga-2016	10	Ramganga-2016	25	Ramganga-2016	9	Degraded	5
			Ramganga-2016	15	Ramganga-2016	24	Ramganga-2016	11	Degraded	8
			Ramganga-2016	12	Ramganga-2016	18	Ramganga-2016	10	Degraded	6
			Ramganga-2016	10	Ramganga-2016	22	Ramganga-2016	8	Degraded	7
			Ramganga-2016	10	Ramganga-2016	23	Ramganga-2016	9	Degraded	5
			Ramganga-2016	15	Ramganga-2016	20	Ramganga-2016	10	Degraded	7
			Ramganga-2016	12	Ramganga-2016	24	Ramganga-2016	12	Degraded	6
			Ramganga-2016	12	Ramganga-2016	30	Ramganga-2016	10	Degraded	5
			Ramganga-2021	15	Ramganga-2021	55	Ramganga-2021	20	Degraded	4
			Ramganga-2021	19	Ramganga-2021	52	Ramganga-2021	19	Ramganga-2014	3
			Ramganga-2021	16	Ramganga-2021	45	Ramganga-2021	18	Ramganga-2014	3
			Ramganga-2021	20	Ramganga-2021	30	Ramganga-2021	19	Ramganga-2014	4
			Ramganga-2021	18	Ramganga-2021	40	Ramganga-2021	22	Ramganga-2014	3
			Ramganga-2021	21	Ramganga-2021	36	Ramganga-2021	20	Ramganga-2014	5
			Ramganga-2021	21	Ramganga-2021	60	Ramganga-2021	21	Ramganga-2014	4
			Ramganga-2021	22	Ramganga-2021	62	Ramganga-2021	19	Ramganga-2014	3
			Ramganga-2021	20	Ramganga-2021	30	Ramganga-2021	20	Ramganga-2014	2
			Ramganga-2021	19	Ramganga-2021	35	Ramganga-2021	22	Ramganga-2014	4
			Ramganga-2021	20	Ramganga-2021	40	Ramganga-2021	19	Ramganga-2014	4
			Ramganga-2021	22	Ramganga-2021	60	Ramganga-2021	22	Ramganga-2014	3
			Ramganga-2021	18	Ramganga-2021	47	Ramganga-2021	20	Ramganga-2014	3
			Ramganga-2021	15	Ramganga-2021	34	Ramganga-2021	18	Ramganga-2014	4
			Ramganga-2021	19	Ramganga-2021	46	Ramganga-2021	21	Ramganga-2014	5
			Ramganga-2021	22	Ramganga-2021	51	Ramganga-2021	20	Ramganga-2014	3
			Ramganga-2021	20	Ramganga-2021	50	Ramganga-2021	21	Ramganga-2014	4
			Ramganga-2021	12	Ramganga-2021	38	Ramganga-2021	22	Ramganga-2014	4
			Ramganga-2021	15	Ramganga-2021	39	Ramganga-2021	20	Ramganga-2014	3
			Ramganga-2021	18	Ramganga-2021	44	Ramganga-2021	21	Ramganga-2014	4
			Ramganga-2021	21	Ramganga-2021	42	Ramganga-2021	20	Ramganga-2014	2
			Ramganga-2021	18	Ramganga-2021	49	Ramganga-2021	21	Ramganga-2014	3
			Ramganga-2021	20	Ramganga-2021	44	Ramganga-2021	19	Ramganga-2014	2
			Ramganga-2021	19	Ramganga-2021	49	Ramganga-2021	18	Ramganga-2014	4
			Ramganga-2021	20	Ramganga-2021	48	Ramganga-2021	20	Ramganga-2014	3
			Ramganga-2022	24	Ramganga-2022	60	Ramganga-2022	27	Ramganga-2014	2
			Ramganga-2022	24	Ramganga-2022	65	Ramganga-2022	24	Ramganga-2014	5
			Ramganga-2022	25	Ramganga-2022	62	Ramganga-2022	28	Ramganga-2014	5
			Ramganga-2022	21	Ramganga-2022	68	Ramganga-2022	29	Ramganga-2014	6
			Ramganga-2022	26	Ramganga-2022	42	Ramganga-2022	27	Ramganga-2014	4
			Ramganga-2022	25	Ramganga-2022	44	Ramganga-2022	27	Ramganga-2014	2
			Ramganga-2022	22	Ramganga-2022	49	Ramganga-2022	25	Ramganga-2014	3
			Ramganga-2022	24	Ramganga-2022	58	Ramganga-2022	30	Ramganga-2014	4
			Ramganga-2022	25	Ramganga-2022	55	Ramganga-2022	26	Ramganga-2014	3
			Ramganga-2022	26	Ramganga-2022	52	Ramganga-2022	25	Ramganga-2014	5
			Ramganga-2022	27	Ramganga-2022	64	Ramganga-2022	25	Ramganga-2014	5
			Ramganga-2022	25	Ramganga-2022	48	Ramganga-2022	25	Ramganga-2014	4
			Ramganga-2022	22	Ramganga-2022	43	Ramganga-2022	30	Ramganga-2014	5
			Ramganga-2022	21	Ramganga-2022	40	Ramganga-2022	28	Ramganga-2014	6
			Ramganga-2022	20	Ramganga-2022	68	Ramganga-2022	28	Ramganga-2014	4
			Ramganga-2022	24	Ramganga-2022	63	Ramganga-2022	28	Ramganga-2014	5
			Ramganga-2022	26	Ramganga-2022	67	Ramganga-2022	24	Ramganga-2014	5
			Ramganga-2022	28	Ramganga-2022	69	Ramganga-2022	24	Ramganga-2014	6
			Ramganga-2022	22	Ramganga-2022	55	Ramganga-2022	29	Ramganga-2014	3
			Ramganga-2022	23	Ramganga-2022	57	Ramganga-2022	24	Ramganga-2014	4
			Ramganga-2022	18	Ramganga-2022	53	Ramganga-2022	25	Ramganga-2014	2
			Ramganga-2022	22	Ramganga-2022	57	Ramganga-2022	27	Ramganga-2014	3
			Ramganga-2022	24	Ramganga-2022	56	Ramganga-2022	26	Ramganga-2014	4
			Ramganga-2022	25	Ramganga-2022	58	Ramganga-2022	30	Ramganga-2014	3
			Ramganga-2022	15	Ramganga-2022	62	Ramganga-2022	29	Ramganga-2014	2
			Pristine	29	Pristine	70	Pristine	29	Ramganga-2014	4
			Pristine	30	Pristine	66	Pristine	24	Ramganga-2014	0
			Pristine	32	Pristine	68	Pristine	25	Ramganga-2014	1
			Pristine	28	Pristine	65	Pristine	28	Ramganga-2014	2
			Pristine	30	Pristine	72	Pristine	25	Ramganga-2014	0
			Pristine	28	Pristine	55	Pristine	26	Ramganga-2014	0
			Pristine	35	Pristine	58	Pristine	28	Ramganga-2014	0
			Pristine	32	Pristine	62	Pristine	30	Ramganga-2014	0
			Pristine	31	Pristine	49	Pristine	25	Ramganga-2014	0
			Pristine	22	Pristine	50	Pristine	25	Ramganga-2014	1
			Pristine	32	Pristine	54	Pristine	31	Ramganga-2014	2
			Pristine	30	Pristine	53	Pristine	28	Ramganga-2014	1
			Pristine	28	Pristine	57	Pristine	29	Ramganga-2014	1
			Pristine	34	Pristine	60	Pristine	27	Ramganga-2014	2
			Pristine	24	Pristine	52	Pristine	26	Ramganga-2014	1
			Pristine	28	Pristine	45	Pristine	29	Ramganga-2014	1
			Pristine	25	Pristine	48	Pristine	30	Ramganga-2014	1
			Pristine	29	Pristine	62	Pristine	26	Ramganga-2014	2
			Pristine	28	Pristine	68	Pristine	31	Ramganga-2014	1
			Pristine	30	Pristine	65	Pristine	29	Ramganga-2014	1
			Pristine	31	Pristine	62	Pristine	32	Ramganga-2014	1
			Pristine	30	Pristine	74	Pristine	28	Ramganga-2014	1
			Pristine	32	Pristine	65	Pristine	28	Ramganga-2014	2
			Pristine	32	Pristine	49	Pristine	27	Ramganga-2014	2
			Pristine	31	Pristine	58	Pristine	26	Ramganga-2014	2
									Ramganga-2014	0
									Ramganga-2014	0
									Ramganga-2016	6
									Ramganga-2016	7
									Ramganga-2016	8
									Ramganga-2016	8
									Ramganga-2016	7
									Ramganga-2016	6
									Ramganga-2016	8
									Ramganga-2016	9
									Ramganga-2016	8
									Ramganga-2016	7
									Ramganga-2016	8
									Ramganga-2016	9
									Ramganga-2016	7
									Ramganga-2016	8
									Ramganga-2016	7
									Ramganga-2016	7
									Ramganga-2016	7
									Ramganga-2016	8
									Ramganga-2016	8
									Ramganga-2016	8
									Ramganga-2016	9
									Ramganga-2016	8
									Ramganga-2016	7
									Ramganga-2016	7
									Ramganga-2016	9
									Ramganga-2016	6
									Ramganga-2016	5
									Ramganga-2016	7
									Ramganga-2016	8
									Ramganga-2016	7
									Ramganga-2016	8
									Ramganga-2016	7
									Ramganga-2016	6
									Ramganga-2016	8
									Ramganga-2016	5
									Ramganga-2016	6
									Ramganga-2016	4
									Ramganga-2016	7
									Ramganga-2016	6
									Ramganga-2016	7
									Ramganga-2016	5
									Ramganga-2016	6
									Ramganga-2016	8
									Ramganga-2016	7
									Ramganga-2016	5
									Ramganga-2016	6
									Ramganga-2016	7
									Ramganga-2016	8
									Ramganga-2016	5
									Ramganga-2016	8
									Ramganga-2016	4
									Ramganga-2016	5
									Ramganga-2016	4
									Ramganga-2016	2
									Ramganga-2016	1
									Ramganga-2016	2
									Ramganga-2016	3
									Ramganga-2016	1
									Ramganga-2016	2
									Ramganga-2016	1
									Ramganga-2016	2
									Ramganga-2016	3
									Ramganga-2016	2
									Ramganga-2016	1
									Ramganga-2016	2
									Ramganga-2016	3
									Ramganga-2016	2
									Ramganga-2016	2
									Ramganga-2016	2
									Ramganga-2016	2
									Ramganga-2016	1
									Ramganga-2016	3
									Ramganga-2016	1
									Ramganga-2016	2
									Ramganga-2016	1
									Ramganga-2016	2
									Ramganga-2021	14
									Ramganga-2021	15
									Ramganga-2021	17
									Ramganga-2021	15
									Ramganga-2021	14
									Ramganga-2021	16
									Ramganga-2021	17
									Ramganga-2021	15
									Ramganga-2021	14
									Ramganga-2021	15
									Ramganga-2021	16
									Ramganga-2021	14
									Ramganga-2021	15
									Ramganga-2021	14
									Ramganga-2021	16
									Ramganga-2021	14
									Ramganga-2021	15
									Ramganga-2021	14
									Ramganga-2021	16
									Ramganga-2021	15
									Ramganga-2021	14
									Ramganga-2021	15
									Ramganga-2021	16
									Ramganga-2021	17
									Ramganga-2021	15
									Ramganga-2021	15
									Ramganga-2021	16
									Ramganga-2021	18
									Ramganga-2021	14
									Ramganga-2021	15
									Ramganga-2021	17
									Ramganga-2021	16
									Ramganga-2021	15
									Ramganga-2021	17
									Ramganga-2021	15
									Ramganga-2021	16
									Ramganga-2021	18
									Ramganga-2021	14
									Ramganga-2021	16
									Ramganga-2021	15
									Ramganga-2021	14
									Ramganga-2021	16
									Ramganga-2021	17
									Ramganga-2021	15
									Ramganga-2021	14
									Ramganga-2021	15
									Ramganga-2021	16
									Ramganga-2021	14
									Ramganga-2021	15
									Ramganga-2021	14
									Ramganga-2021	12
									Ramganga-2021	14
									Ramganga-2021	10
									Ramganga-2021	10
									Ramganga-2021	9
									Ramganga-2021	8
									Ramganga-2021	12
									Ramganga-2021	11
									Ramganga-2021	10
									Ramganga-2021	8
									Ramganga-2021	9
									Ramganga-2021	10
									Ramganga-2021	11
									Ramganga-2021	12
									Ramganga-2021	14
									Ramganga-2021	10
									Ramganga-2021	12
									Ramganga-2021	10
									Ramganga-2021	9
									Ramganga-2021	11
									Ramganga-2021	12
									Ramganga-2021	10
									Ramganga-2021	9
									Ramganga-2021	10
									Ramganga-2021	12
									Ramganga-2021	10
									Ramganga-2022	17
									Ramganga-2022	19
									Ramganga-2022	18
									Ramganga-2022	20
									Ramganga-2022	22
									Ramganga-2022	20
									Ramganga-2022	21
									Ramganga-2022	22
									Ramganga-2022	20
									Ramganga-2022	19
									Ramganga-2022	18
									Ramganga-2022	19
									Ramganga-2022	22
									Ramganga-2022	24
									Ramganga-2022	21
									Ramganga-2022	20
									Ramganga-2022	24
									Ramganga-2022	22
									Ramganga-2022	21
									Ramganga-2022	20
									Ramganga-2022	23
									Ramganga-2022	21
									Ramganga-2022	24
									Ramganga-2022	22
									Ramganga-2022	25
									Ramganga-2022	18
									Ramganga-2022	18
									Ramganga-2022	19
									Ramganga-2022	20
									Ramganga-2022	21
									Ramganga-2022	19
									Ramganga-2022	18
									Ramganga-2022	20
									Ramganga-2022	21
									Ramganga-2022	24
									Ramganga-2022	22
									Ramganga-2022	21
									Ramganga-2022	20
									Ramganga-2022	19
									Ramganga-2022	18
									Ramganga-2022	16
									Ramganga-2022	18
									Ramganga-2022	20
									Ramganga-2022	21
									Ramganga-2022	20
									Ramganga-2022	21
									Ramganga-2022	20
									Ramganga-2022	21
									Ramganga-2022	20
									Ramganga-2022	20
									Ramganga-2022	14
									Ramganga-2022	15
									Ramganga-2022	16
									Ramganga-2022	14
									Ramganga-2022	15
									Ramganga-2022	13
									Ramganga-2022	14
									Ramganga-2022	15
									Ramganga-2022	16
									Ramganga-2022	14
									Ramganga-2022	10
									Ramganga-2022	12
									Ramganga-2022	14
									Ramganga-2022	10
									Ramganga-2022	12
									Ramganga-2022	14
									Ramganga-2022	16
									Ramganga-2022	14
									Ramganga-2022	15
									Ramganga-2022	12
									Ramganga-2022	10
									Ramganga-2022	11
									Ramganga-2022	14
									Ramganga-2022	12
									Ramganga-2022	13
									Ramganga-2022	10
									Pristine	21
									Pristine	22
									Pristine	18
									Pristine	25
									Pristine	21
									Pristine	23
									Pristine	24
									Pristine	26
									Pristine	25
									Pristine	22
									Pristine	20
									Pristine	21
									Pristine	24
									Pristine	25
									Pristine	23
									Pristine	24
									Pristine	25
									Pristine	23
									Pristine	22
									Pristine	20
									Pristine	24
									Pristine	23
									Pristine	21
									Pristine	20
									Pristine	24
									Pristine	24
									Pristine	25
									Pristine	23
									Pristine	22
									Pristine	25
									Pristine	24
									Pristine	26
									Pristine	27
									Pristine	22
									Pristine	25
									Pristine	24
									Pristine	24
									Pristine	25
									Pristine	26
									Pristine	24
									Pristine	25
									Pristine	28
									Pristine	27
									Pristine	22
									Pristine	25
									Pristine	24
									Pristine	26
									Pristine	25
									Pristine	22
									Pristine	24
									Pristine	18
									Pristine	15
									Pristine	17
									Pristine	16
									Pristine	14
									Pristine	17
									Pristine	18
									Pristine	19
									Pristine	16
									Pristine	17
									Pristine	15
									Pristine	10
									Pristine	16
									Pristine	14
									Pristine	15
									Pristine	16
									Pristine	14
									Pristine	17
									Pristine	18
									Pristine	15
									Pristine	17
									Pristine	15
									Pristine	16
									Pristine	17
									Pristine	18
									Pristine	16

## Sheet: Density of nutrient cyclers
		Mangrove type-CDB	CDB(CFU g-1 dry sediment)	Mangrove type-PSB	PSB(CFU g-1 dry sediment)	Mangrove type-FLNF	FLNF(CFU g-1 dry sediment)	Mangrove type-IOB	IOB(CFU g-1 dry sediment)	Mangrove type-AB	AB(CFU g-1 dry sediment)	Mangrove type-NB	NB(CFU g-1 dry sediment)	Mangrove type-DB	DB(CFU g-1 dry sediment)	Mangrove type-NOB	NOB(CFU g-1 dry sediment)	Mangrove type-SOB	SOB(CFU g-1 dry sediment)
		Degraded	87173	Degraded	37359	Degraded	49813	Degraded	87173.1	Degraded	224159	Degraded	37359.9	Degraded	703624	Degraded	43586.6	Degraded	311333
		Degraded	99626	Degraded	43586	Degraded	56039	Degraded	93399.8	Degraded	261519	Degraded	49813.2	Degraded	1.27932e+06	Degraded	43586.6	Degraded	579078
		Degraded	99626	Degraded	49813	Degraded	80946	Degraded	93399.8	Degraded	435866	Degraded	49813.2	Degraded	1.72708e+06	Degraded	49813.2	Degraded	803238
		Degraded	118306	Degraded	74719	Degraded	93399	Degraded	99626.4	Degraded	547945	Degraded	68493.2	Degraded	3.19829e+06	Degraded	56039.9	Degraded	1.61893e+06
		Degraded	155666	Degraded	99626	Degraded	136986	Degraded	99626.4	Degraded	579078	Degraded	74719.8	Degraded	4.73347e+06	Degraded	56039.9	Degraded	2.49066e+06
		Degraded	186799	Degraded	130759	Degraded	168119	Degraded	112080	Degraded	591532	Degraded	80946.5	Degraded	6.46055e+06	Degraded	62266.5	Degraded	2.55293e+06
		Degraded	115478	Degraded	74565	Degraded	186799	Degraded	118306	Degraded	778331	Degraded	99626.4	Degraded	3125628	Degraded	62266.5	Degraded	3.30012e+06
		Degraded	118654	Degraded	741523	Degraded	298879	Degraded	161893	Degraded	933998	Degraded	118306	Degraded	3245687	Degraded	87173.1	Degraded	3.54919e+06
		Degraded	121258	Degraded	70153	Degraded	132478	Degraded	242839	Degraded	1.06476e+06	Degraded	124533	Degraded	2865347	Degraded	45635	Degraded	1665412
		Degraded	123487	Degraded	45658	Degraded	134586	Degraded	292653	Degraded	1.35118e+06	Degraded	80456	Degraded	2945638	Degraded	52135	Degraded	1652347
		Degraded	122369	Degraded	55147	Degraded	123584	Degraded	155632	Degraded	654785	Degraded	81254	Degraded	2958634	Degraded	62354	Degraded	1647425
		Degraded	124789	Degraded	74268	Degraded	129475	Degraded	144325	Degraded	701258	Degraded	74235	Degraded	2874368	Degraded	58624	Degraded	1663258
		Degraded	123485	Degraded	55684	Degraded	133654	Degraded	132586	Degraded	802365	Degraded	77856	Degraded	3021452	Degraded	54783	Degraded	1225478
		Degraded	122368	Degraded	48695	Degraded	132478	Degraded	136589	Degraded	705632	Degraded	63549	Degraded	3120589	Degraded	56257	Degraded	556325
		Degraded	124785	Degraded	52364	Degraded	136958	Degraded	132478	Degraded	714852	Degraded	74365	Degraded	3041258	Degraded	55536	Degraded	754863
		Degraded	126987	Degraded	74568	Degraded	132458	Degraded	136859	Degraded	693578	Degraded	81234	Degraded	4412574	Degraded	42368	Degraded	886347
		Degraded	125786	Degraded	45695	Degraded	136547	Degraded	133685	Degraded	652574	Degraded	80453	Degraded	3356418	Degraded	58696	Degraded	1025548
		Degraded	88657	Degraded	555685	Degraded	133256	Degraded	136845	Degraded	623658	Degraded	88564	Degraded	3256852	Degraded	54235	Degraded	1554785
		Degraded	95486	Degraded	48658	Degraded	136984	Degraded	136985	Degraded	694532	Degraded	84563	Degraded	3012596	Degraded	52386	Degraded	1652374
		Degraded	102578	Degraded	52364	Degraded	125478	Degraded	138967	Degraded	721453	Degraded	82476	Degraded	3124785	Degraded	51348	Degraded	1642582
		Degraded	99657	Degraded	48695	Degraded	88569	Degraded	126876	Degraded	741285	Degraded	86342	Degraded	3325689	Degraded	63589	Degraded	1663574
		Degraded	88698	Degraded	52314	Degraded	132478	Degraded	155689	Degraded	763248	Degraded	84526	Degraded	3256248	Degraded	54786	Degraded	1448563
		Degraded	88759	Degraded	54965	Degraded	122586	Degraded	147859	Degraded	702365	Degraded	84368	Degraded	3256348	Degraded	63589	Degraded	1556347
		Degraded	74596	Degraded	54752	Degraded	133587	Degraded	136749	Degraded	647821	Degraded	87456	Degraded	3348962	Degraded	55368	Degraded	1664785
		Degraded	77369	Degraded	66548	Degraded	133478	Degraded	153698	Degraded	625895	Degraded	82367	Degraded	3452688	Degraded	58963	Degraded	1553285
		Ramganga-2014	822543	Ramganga-2014	97150	Ramganga-2014	90456	Ramganga-2014	94536.2	Ramganga-2014	576425	Ramganga-2014	129534	Ramganga-2014	423412	Ramganga-2014	97150.3	Ramganga-2014	272021
		Ramganga-2014	914532	Ramganga-2014	123456	Ramganga-2014	103626	Ramganga-2014	102344	Ramganga-2014	678670	Ramganga-2014	136543	Ramganga-2014	429639	Ramganga-2014	103627	Ramganga-2014	375648
		Ramganga-2014	1.00544e+06	Ramganga-2014	153432	Ramganga-2014	123674	Ramganga-2014	123454	Ramganga-2014	803109	Ramganga-2014	246114	Ramganga-2014	443938	Ramganga-2014	110104	Ramganga-2014	543210
		Ramganga-2014	1.19171e+06	Ramganga-2014	174870	Ramganga-2014	103258	Ramganga-2014	110365	Ramganga-2014	604536	Ramganga-2014	150325	Ramganga-2014	489455	Ramganga-2014	103258	Ramganga-2014	638342
		Ramganga-2014	983478	Ramganga-2014	137227	Ramganga-2014	103478	Ramganga-2014	112368	Ramganga-2014	702548	Ramganga-2014	155364	Ramganga-2014	498132	Ramganga-2014	101368	Ramganga-2014	459856
		Ramganga-2014	887896	Ramganga-2014	124786	Ramganga-2014	103654	Ramganga-2014	114795	Ramganga-2014	746325	Ramganga-2014	145698	Ramganga-2014	534290	Ramganga-2014	98656	Ramganga-2014	458963
		Ramganga-2014	845678	Ramganga-2014	125478	Ramganga-2014	102589	Ramganga-2014	102368	Ramganga-2014	712548	Ramganga-2014	165478	Ramganga-2014	456879	Ramganga-2014	97152	Ramganga-2014	457413
		Ramganga-2014	924567	Ramganga-2014	132587	Ramganga-2014	102364	Ramganga-2014	102478	Ramganga-2014	654782	Ramganga-2014	174658	Ramganga-2014	412563	Ramganga-2014	96346	Ramganga-2014	452036
		Ramganga-2014	912367	Ramganga-2014	126748	Ramganga-2014	103698	Ramganga-2014	116874	Ramganga-2014	657892	Ramganga-2014	220365	Ramganga-2014	445838	Ramganga-2014	99652	Ramganga-2014	336542
		Ramganga-2014	901475	Ramganga-2014	124368	Ramganga-2014	112365	Ramganga-2014	104789	Ramganga-2014	694525	Ramganga-2014	210365	Ramganga-2014	524862	Ramganga-2014	105326	Ramganga-2014	441205
		Ramganga-2014	923654	Ramganga-2014	125746	Ramganga-2014	111023	Ramganga-2014	105468	Ramganga-2014	684213	Ramganga-2014	220368	Ramganga-2014	512478	Ramganga-2014	104236	Ramganga-2014	446328
		Ramganga-2014	924758	Ramganga-2014	123859	Ramganga-2014	114569	Ramganga-2014	103587	Ramganga-2014	647825	Ramganga-2014	200365	Ramganga-2014	536985	Ramganga-2014	101328	Ramganga-2014	476259
		Ramganga-2014	901236	Ramganga-2014	147256	Ramganga-2014	120364	Ramganga-2014	103684	Ramganga-2014	639654	Ramganga-2014	196548	Ramganga-2014	487466	Ramganga-2014	105459	Ramganga-2014	432561
		Ramganga-2014	885647	Ramganga-2014	132475	Ramganga-2014	112564	Ramganga-2014	106584	Ramganga-2014	704528	Ramganga-2014	199634	Ramganga-2014	475665	Ramganga-2014	106325	Ramganga-2014	468253
		Ramganga-2014	865879	Ramganga-2014	156987	Ramganga-2014	112586	Ramganga-2014	120356	Ramganga-2014	745698	Ramganga-2014	201325	Ramganga-2014	435866	Ramganga-2014	102589	Ramganga-2014	459632
		Ramganga-2014	865974	Ramganga-2014	144752	Ramganga-2014	114756	Ramganga-2014	110325	Ramganga-2014	732146	Ramganga-2014	195485	Ramganga-2014	457832	Ramganga-2014	103658	Ramganga-2014	491526
		Ramganga-2014	953648	Ramganga-2014	155254	Ramganga-2014	122145	Ramganga-2014	120348	Ramganga-2014	749852	Ramganga-2014	196325	Ramganga-2014	486525	Ramganga-2014	104658	Ramganga-2014	496325
		Ramganga-2014	945678	Ramganga-2014	126478	Ramganga-2014	114568	Ramganga-2014	124784	Ramganga-2014	763245	Ramganga-2014	180256	Ramganga-2014	412538	Ramganga-2014	104329	Ramganga-2014	461257
		Ramganga-2014	963548	Ramganga-2014	123685	Ramganga-2014	114236	Ramganga-2014	114765	Ramganga-2014	772549	Ramganga-2014	155365	Ramganga-2014	456325	Ramganga-2014	105234	Ramganga-2014	466325
		Ramganga-2014	945688	Ramganga-2014	124785	Ramganga-2014	112368	Ramganga-2014	110354	Ramganga-2014	712365	Ramganga-2014	140256	Ramganga-2014	496582	Ramganga-2014	105358	Ramganga-2014	462358
		Ramganga-2014	965847	Ramganga-2014	136854	Ramganga-2014	99874	Ramganga-2014	113257	Ramganga-2014	754563	Ramganga-2014	150365	Ramganga-2014	458568	Ramganga-2014	103596	Ramganga-2014	475632
		Ramganga-2014	965478	Ramganga-2014	123574	Ramganga-2014	96458	Ramganga-2014	103245	Ramganga-2014	746982	Ramganga-2014	152489	Ramganga-2014	445628	Ramganga-2014	102485	Ramganga-2014	452698
		Ramganga-2014	95479	Ramganga-2014	124785	Ramganga-2014	98267	Ramganga-2014	106547	Ramganga-2014	763248	Ramganga-2014	136458	Ramganga-2014	478526	Ramganga-2014	103589	Ramganga-2014	412365
		Ramganga-2014	93247	Ramganga-2014	122368	Ramganga-2014	112564	Ramganga-2014	110325	Ramganga-2014	746318	Ramganga-2014	169746	Ramganga-2014	486325	Ramganga-2014	104853	Ramganga-2014	475632
		Ramganga-2014	94586	Ramganga-2014	124759	Ramganga-2014	110235	Ramganga-2014	103657	Ramganga-2014	659248	Ramganga-2014	172456	Ramganga-2014	486335	Ramganga-2014	103658	Ramganga-2014	475621
		Ramganga-2016	748401	Ramganga-2016	179104	Ramganga-2016	213731	Ramganga-2016	108742	Ramganga-2016	568763	Ramganga-2016	284974	Ramganga-2016	305106	Ramganga-2016	116580	Ramganga-2016	575693
		Ramganga-2016	1.91898e+06	Ramganga-2016	291451	Ramganga-2016	213731	Ramganga-2016	153518	Ramganga-2016	607676	Ramganga-2016	304404	Ramganga-2016	336239	Ramganga-2016	116580	Ramganga-2016	738342
		Ramganga-2016	1954321	Ramganga-2016	307036	Ramganga-2016	259067	Ramganga-2016	172708	Ramganga-2016	626278	Ramganga-2016	330311	Ramganga-2016	354919	Ramganga-2016	161917	Ramganga-2016	841969
		Ramganga-2016	2024236	Ramganga-2016	323834	Ramganga-2016	330311	Ramganga-2016	294243	Ramganga-2016	776377	Ramganga-2016	349741	Ramganga-2016	354919	Ramganga-2016	161917	Ramganga-2016	893782
		Ramganga-2016	2.55863e+06	Ramganga-2016	427461	Ramganga-2016	447341	Ramganga-2016	396588	Ramganga-2016	1.38676e+06	Ramganga-2016	369171	Ramganga-2016	367372	Ramganga-2016	161917	Ramganga-2016	1.19171e+06
		Ramganga-2016	1845698	Ramganga-2016	603985	Ramganga-2016	466513	Ramganga-2016	203258	Ramganga-2016	1.47623e+06	Ramganga-2016	447761	Ramganga-2016	379826	Ramganga-2016	143745	Ramganga-2016	845632
		Ramganga-2016	1874569	Ramganga-2016	354786	Ramganga-2016	581543	Ramganga-2016	254786	Ramganga-2016	886578	Ramganga-2016	354568	Ramganga-2016	386052	Ramganga-2016	147236	Ramganga-2016	854563
		Ramganga-2016	1886574	Ramganga-2016	366547	Ramganga-2016	357846	Ramganga-2016	302547	Ramganga-2016	862974	Ramganga-2016	365478	Ramganga-2016	386052	Ramganga-2016	145256	Ramganga-2016	846386
		Ramganga-2016	1856974	Ramganga-2016	325479	Ramganga-2016	345695	Ramganga-2016	213685	Ramganga-2016	945632	Ramganga-2016	321465	Ramganga-2016	404732	Ramganga-2016	141358	Ramganga-2016	745632
		Ramganga-2016	18869745	Ramganga-2016	334856	Ramganga-2016	365478	Ramganga-2016	223658	Ramganga-2016	963248	Ramganga-2016	334578	Ramganga-2016	410959	Ramganga-2016	142369	Ramganga-2016	602347
		Ramganga-2016	1854789	Ramganga-2016	347585	Ramganga-2016	325478	Ramganga-2016	223485	Ramganga-2016	954863	Ramganga-2016	348659	Ramganga-2016	365478	Ramganga-2016	124325	Ramganga-2016	645238
		Ramganga-2016	2254781	Ramganga-2016	331574	Ramganga-2016	335684	Ramganga-2016	204863	Ramganga-2016	997852	Ramganga-2016	325698	Ramganga-2016	356858	Ramganga-2016	124026	Ramganga-2016	556329
		Ramganga-2016	1903257	Ramganga-2016	367459	Ramganga-2016	355475	Ramganga-2016	217469	Ramganga-2016	974236	Ramganga-2016	344785	Ramganga-2016	345682	Ramganga-2016	128369	Ramganga-2016	652347
		Ramganga-2016	1754685	Ramganga-2016	354789	Ramganga-2016	366859	Ramganga-2016	236585	Ramganga-2016	1145263	Ramganga-2016	354698	Ramganga-2016	366859	Ramganga-2016	142368	Ramganga-2016	845632
		Ramganga-2016	1668974	Ramganga-2016	332547	Ramganga-2016	355476	Ramganga-2016	236584	Ramganga-2016	1102576	Ramganga-2016	344125	Ramganga-2016	356478	Ramganga-2016	123569	Ramganga-2016	802347
		Ramganga-2016	1778569	Ramganga-2016	336985	Ramganga-2016	355485	Ramganga-2016	196348	Ramganga-2016	1023485	Ramganga-2016	365897	Ramganga-2016	372145	Ramganga-2016	148523	Ramganga-2016	923648
		Ramganga-2016	1856478	Ramganga-2016	342582	Ramganga-2016	365478	Ramganga-2016	134596	Ramganga-2016	945632	Ramganga-2016	362475	Ramganga-2016	371025	Ramganga-2016	156234	Ramganga-2016	821453
		Ramganga-2016	1557869	Ramganga-2016	345685	Ramganga-2016	347859	Ramganga-2016	196348	Ramganga-2016	657863	Ramganga-2016	312458	Ramganga-2016	365478	Ramganga-2016	152489	Ramganga-2016	889365
		Ramganga-2016	1774569	Ramganga-2016	334575	Ramganga-2016	336478	Ramganga-2016	213654	Ramganga-2016	741295	Ramganga-2016	295645	Ramganga-2016	369852	Ramganga-2016	152385	Ramganga-2016	623585
		Ramganga-2016	1754869	Ramganga-2016	336858	Ramganga-2016	365475	Ramganga-2016	264532	Ramganga-2016	785236	Ramganga-2016	302145	Ramganga-2016	365788	Ramganga-2016	151368	Ramganga-2016	774586
		Ramganga-2016	1845698	Ramganga-2016	334585	Ramganga-2016	355645	Ramganga-2016	214863	Ramganga-2016	745293	Ramganga-2016	304853	Ramganga-2016	324568	Ramganga-2016	142389	Ramganga-2016	996348
		Ramganga-2016	1874569	Ramganga-2016	364758	Ramganga-2016	354785	Ramganga-2016	248569	Ramganga-2016	845632	Ramganga-2016	321456	Ramganga-2016	330248	Ramganga-2016	147256	Ramganga-2016	846826
		Ramganga-2016	1884569	Ramganga-2016	356974	Ramganga-2016	355968	Ramganga-2016	254746	Ramganga-2016	887412	Ramganga-2016	365458	Ramganga-2016	332687	Ramganga-2016	155238	Ramganga-2016	863247
		Ramganga-2016	1447569	Ramganga-2016	356987	Ramganga-2016	326458	Ramganga-2016	234896	Ramganga-2016	963248	Ramganga-2016	356241	Ramganga-2016	321459	Ramganga-2016	145632	Ramganga-2016	745896
		Ramganga-2016	1236578	Ramganga-2016	348569	Ramganga-2016	360256	Ramganga-2016	248965	Ramganga-2016	924586	Ramganga-2016	348965	Ramganga-2016	332458	Ramganga-2016	158426	Ramganga-2016	845632
		Ramganga-2021	1834268	Ramganga-2021	2.49467e+06	Ramganga-2021	767590	Ramganga-2021	518135	Ramganga-2021	1.80311e+06	Ramganga-2021	2.52157e+06	Ramganga-2021	90673.6	Ramganga-2021	530856	Ramganga-2021	2123424
		Ramganga-2021	1967543	Ramganga-2021	3.83795e+06	Ramganga-2021	1.72708e+06	Ramganga-2021	524611	Ramganga-2021	2.09378e+06	Ramganga-2021	2.94243e+06	Ramganga-2021	207254	Ramganga-2021	1.12807e+06	Ramganga-2021	2.4307e+06
		Ramganga-2021	2034218	Ramganga-2021	8.69936e+06	Ramganga-2021	2.36674e+06	Ramganga-2021	608808	Ramganga-2021	2.24611e+06	Ramganga-2021	3.64605e+06	Ramganga-2021	236543	Ramganga-2021	1.99071e+06	Ramganga-2021	3.39019e+06
		Ramganga-2021	2.21503e+06	Ramganga-2021	9.91471e+06	Ramganga-2021	3.13433e+06	Ramganga-2021	653798	Ramganga-2021	2.51244e+06	Ramganga-2021	4.66951e+06	Ramganga-2021	333938	Ramganga-2021	2.65428e+06	Ramganga-2021	6.46055e+06
		Ramganga-2021	2.33161e+06	Ramganga-2021	6254785	Ramganga-2021	4.66951e+06	Ramganga-2021	660622	Ramganga-2021	2034568	Ramganga-2021	3001254	Ramganga-2021	225468	Ramganga-2021	2.78699e+06	Ramganga-2021	8.82729e+06
		Ramganga-2021	2.56477e+06	Ramganga-2021	5564782	Ramganga-2021	2533048	Ramganga-2021	699482	Ramganga-2021	2157469	Ramganga-2021	3556245	Ramganga-2021	214563	Ramganga-2021	4.84406e+06	Ramganga-2021	4589631
		Ramganga-2021	2145678	Ramganga-2021	4565715	Ramganga-2021	2547865	Ramganga-2021	602548	Ramganga-2021	2203485	Ramganga-2021	3512458	Ramganga-2021	256348	Ramganga-2021	2214539	Ramganga-2021	4786354
		Ramganga-2021	2147896	Ramganga-2021	5536748	Ramganga-2021	2547863	Ramganga-2021	632548	Ramganga-2021	2236458	Ramganga-2021	3554265	Ramganga-2021	223548	Ramganga-2021	2014256	Ramganga-2021	4742361
		Ramganga-2021	2104569	Ramganga-2021	2245786	Ramganga-2021	2554126	Ramganga-2021	632547	Ramganga-2021	2014569	Ramganga-2021	3512486	Ramganga-2021	232658	Ramganga-2021	2354782	Ramganga-2021	4623358
		Ramganga-2021	1998745	Ramganga-2021	6654853	Ramganga-2021	2654852	Ramganga-2021	548569	Ramganga-2021	2035781	Ramganga-2021	3556425	Ramganga-2021	254126	Ramganga-2021	2163250	Ramganga-2021	4123698
		Ramganga-2021	1956874	Ramganga-2021	5647896	Ramganga-2021	2603258	Ramganga-2021	547826	Ramganga-2021	1863945	Ramganga-2021	3514589	Ramganga-2021	236589	Ramganga-2021	1267459	Ramganga-2021	4746325
		Ramganga-2021	1974568	Ramganga-2021	5564783	Ramganga-2021	2586314	Ramganga-2021	569536	Ramganga-2021	1834597	Ramganga-2021	3256245	Ramganga-2021	215478	Ramganga-2021	2473568	Ramganga-2021	4523395
		Ramganga-2021	2001468	Ramganga-2021	6547826	Ramganga-2021	2456912	Ramganga-2021	624785	Ramganga-2021	1875236	Ramganga-2021	3264589	Ramganga-2021	223658	Ramganga-2021	2541362	Ramganga-2021	4456372
		Ramganga-2021	2145684	Ramganga-2021	6534789	Ramganga-2021	2486952	Ramganga-2021	603269	Ramganga-2021	1963248	Ramganga-2021	3356241	Ramganga-2021	245758	Ramganga-2021	2241200	Ramganga-2021	4752368
		Ramganga-2021	2021478	Ramganga-2021	6245850	Ramganga-2021	2523485	Ramganga-2021	654823	Ramganga-2021	1942367	Ramganga-2021	3459658	Ramganga-2021	236589	Ramganga-2021	2324526	Ramganga-2021	4712238
		Ramganga-2021	1986974	Ramganga-2021	6636974	Ramganga-2021	2564785	Ramganga-2021	613248	Ramganga-2021	2032569	Ramganga-2021	3412578	Ramganga-2021	245236	Ramganga-2021	2142971	Ramganga-2021	4746325
		Ramganga-2021	1954786	Ramganga-2021	6547158	Ramganga-2021	2336547	Ramganga-2021	602358	Ramganga-2021	2253486	Ramganga-2021	3456982	Ramganga-2021	220145	Ramganga-2021	2136520	Ramganga-2021	4523385
		Ramganga-2021	1965848	Ramganga-2021	6632589	Ramganga-2021	2554756	Ramganga-2021	632548	Ramganga-2021	2410369	Ramganga-2021	3486256	Ramganga-2021	202356	Ramganga-2021	2685459	Ramganga-2021	4569523
		Ramganga-2021	1996548	Ramganga-2021	6547426	Ramganga-2021	2556328	Ramganga-2021	642578	Ramganga-2021	2475236	Ramganga-2021	3475215	Ramganga-2021	201423	Ramganga-2021	2146358	Ramganga-2021	4776635
		Ramganga-2021	1856955	Ramganga-2021	6478259	Ramganga-2021	2547865	Ramganga-2021	632548	Ramganga-2021	2153695	Ramganga-2021	3452681	Ramganga-2021	204635	Ramganga-2021	2345025	Ramganga-2021	4552638
		Ramganga-2021	1995478	Ramganga-2021	6631478	Ramganga-2021	2543682	Ramganga-2021	621456	Ramganga-2021	2345618	Ramganga-2021	3410258	Ramganga-2021	212368	Ramganga-2021	2364123	Ramganga-2021	4665823
		Ramganga-2021	1965487	Ramganga-2021	6532478	Ramganga-2021	2553125	Ramganga-2021	632578	Ramganga-2021	2341299	Ramganga-2021	3215682	Ramganga-2021	232145	Ramganga-2021	2145896	Ramganga-2021	4692536
		Ramganga-2021	1945678	Ramganga-2021	6547892	Ramganga-2021	2665825	Ramganga-2021	656348	Ramganga-2021	2432568	Ramganga-2021	3412687	Ramganga-2021	210377	Ramganga-2021	2345260	Ramganga-2021	4775236
		Ramganga-2021	1924756	Ramganga-2021	6478534	Ramganga-2021	1885423	Ramganga-2021	665478	Ramganga-2021	2145386	Ramganga-2021	3469852	Ramganga-2021	203652	Ramganga-2021	2345268	Ramganga-2021	4475631
		Ramganga-2021	1923347	Ramganga-2021	6247515	Ramganga-2021	2123345	Ramganga-2021	624587	Ramganga-2021	2456378	Ramganga-2021	3452689	Ramganga-2021	136589	Ramganga-2021	2032621	Ramganga-2021	4682296
		Ramganga-2022	2.21503e+06	Ramganga-2022	1074983	Ramganga-2022	1.08001e+06	Ramganga-2022	549591	Ramganga-2022	922362	Ramganga-2022	2.25614e+06	Ramganga-2022	217280	Ramganga-2022	2.87846e+06	Ramganga-2022	2587923
		Ramganga-2022	2.33161e+06	Ramganga-2022	8825481	Ramganga-2022	1.4954e+06	Ramganga-2022	575153	Ramganga-2022	1.00332e+06	Ramganga-2022	4.04778e+06	Ramganga-2022	249233	Ramganga-2022	6.39659e+06	Ramganga-2022	4578633
		Ramganga-2022	2.56477e+06	Ramganga-2022	12010617	Ramganga-2022	1459854	Ramganga-2022	632669	Ramganga-2022	1.27405e+06	Ramganga-2022	5.57399e+06	Ramganga-2022	281186	Ramganga-2022	7.48401e+06	Ramganga-2022	6502986
		Ramganga-2022	3.11878e+06	Ramganga-2022	14333112	Ramganga-2022	1.79164e+06	Ramganga-2022	623756	Ramganga-2022	1.92435e+06	Ramganga-2022	6.33262e+06	Ramganga-2022	281186	Ramganga-2022	9.21108e+06	Ramganga-2022	8560053
		Ramganga-2022	4.31321e+06	Ramganga-2022	9061254	Ramganga-2022	2.05707e+06	Ramganga-2022	690184	Ramganga-2022	2.6226e+06	Ramganga-2022	7.22814e+06	Ramganga-2022	287577	Ramganga-2022	1.25373e+07	Ramganga-2022	11214333
		Ramganga-2022	6.6357e+06	Ramganga-2022	10234752	Ramganga-2022	3.18514e+06	Ramganga-2022	645256	Ramganga-2022	1654843	Ramganga-2022	4563128	Ramganga-2022	287577	Ramganga-2022	1.51599e+07	Ramganga-2022	1.65672e+07
		Ramganga-2022	3654789	Ramganga-2022	9547856	Ramganga-2022	3.51692e+06	Ramganga-2022	632548	Ramganga-2022	1642037	Ramganga-2022	4125637	Ramganga-2022	293967	Ramganga-2022	9545262	Ramganga-2022	8664758
		Ramganga-2022	3457896	Ramganga-2022	95147123	Ramganga-2022	2084456	Ramganga-2022	665784	Ramganga-2022	997862	Ramganga-2022	5545369	Ramganga-2022	319530	Ramganga-2022	8014235	Ramganga-2022	12365476
		Ramganga-2022	3697848	Ramganga-2022	9023148	Ramganga-2022	2083718	Ramganga-2022	654785	Ramganga-2022	1245367	Ramganga-2022	5123478	Ramganga-2022	332311	Ramganga-2022	8452358	Ramganga-2022	12475896
		Ramganga-2022	2654789	Ramganga-2022	9963248	Ramganga-2022	2034586	Ramganga-2022	635964	Ramganga-2022	1145368	Ramganga-2022	5632485	Ramganga-2022	338701	Ramganga-2022	8963587	Ramganga-2022	11023658
		Ramganga-2022	3254786	Ramganga-2022	9632147	Ramganga-2022	2112365	Ramganga-2022	645879	Ramganga-2022	1243586	Ramganga-2022	5124789	Ramganga-2022	364264	Ramganga-2022	9453265	Ramganga-2022	5563489
		Ramganga-2022	3214759	Ramganga-2022	9632478	Ramganga-2022	2045682	Ramganga-2022	654789	Ramganga-2022	1569536	Ramganga-2022	3312458	Ramganga-2022	370654	Ramganga-2022	9212354	Ramganga-2022	4425638
		Ramganga-2022	3325647	Ramganga-2022	9546852	Ramganga-2022	2036585	Ramganga-2022	634895	Ramganga-2022	1724856	Ramganga-2022	3645259	Ramganga-2022	377045	Ramganga-2022	9023568	Ramganga-2022	5536487
		Ramganga-2022	3647859	Ramganga-2022	9963145	Ramganga-2022	20146325	Ramganga-2022	635478	Ramganga-2022	1863457	Ramganga-2022	3245961	Ramganga-2022	383436	Ramganga-2022	8545628	Ramganga-2022	7865459
		Ramganga-2022	3654786	Ramganga-2022	9625472	Ramganga-2022	20465828	Ramganga-2022	635478	Ramganga-2022	1743652	Ramganga-2022	2563489	Ramganga-2022	396217	Ramganga-2022	9245325	Ramganga-2022	11023648
		Ramganga-2022	3647852	Ramganga-2022	9541325	Ramganga-2022	20364785	Ramganga-2022	625478	Ramganga-2022	1774525	Ramganga-2022	3035782	Ramganga-2022	315658	Ramganga-2022	9564528	Ramganga-2022	11253648
		Ramganga-2022	3698744	Ramganga-2022	9910327	Ramganga-2022	22336547	Ramganga-2022	636789	Ramganga-2022	1623578	Ramganga-2022	4452398	Ramganga-2022	321458	Ramganga-2022	8569857	Ramganga-2022	15234789
		Ramganga-2022	3457895	Ramganga-2022	1023624	Ramganga-2022	22513346	Ramganga-2022	625478	Ramganga-2022	1602534	Ramganga-2022	5563245	Ramganga-2022	334568	Ramganga-2022	8863247	Ramganga-2022	5569521
		Ramganga-2022	3786954	Ramganga-2022	9965471	Ramganga-2022	25364185	Ramganga-2022	632478	Ramganga-2022	1623548	Ramganga-2022	7201426	Ramganga-2022	332012	Ramganga-2022	9052365	Ramganga-2022	4463259
		Ramganga-2022	2886974	Ramganga-2022	9536125	Ramganga-2022	23365425	Ramganga-2022	624586	Ramganga-2022	1642539	Ramganga-2022	6032598	Ramganga-2022	336547	Ramganga-2022	9142587	Ramganga-2022	8856314
		Ramganga-2022	2954786	Ramganga-2022	9654782	Ramganga-2022	21436852	Ramganga-2022	634781	Ramganga-2022	1524786	Ramganga-2022	6452358	Ramganga-2022	321468	Ramganga-2022	8853657	Ramganga-2022	7456983
		Ramganga-2022	3021458	Ramganga-2022	9647852	Ramganga-2022	23314752	Ramganga-2022	639752	Ramganga-2022	1445236	Ramganga-2022	6123485	Ramganga-2022	326852	Ramganga-2022	8896325	Ramganga-2022	7745256
		Ramganga-2022	2954786	Ramganga-2022	9634782	Ramganga-2022	23365254	Ramganga-2022	625781	Ramganga-2022	1487423	Ramganga-2022	6523894	Ramganga-2022	314258	Ramganga-2022	7863482	Ramganga-2022	7125396
		Ramganga-2022	2993647	Ramganga-2022	9645781	Ramganga-2022	22395465	Ramganga-2022	634529	Ramganga-2022	1447856	Ramganga-2022	6025314	Ramganga-2022	365241	Ramganga-2022	12412568	Ramganga-2022	7652348
		Ramganga-2022	3014578	Ramganga-2022	9365258	Ramganga-2022	22634856	Ramganga-2022	634587	Ramganga-2022	1256359	Ramganga-2022	5234126	Ramganga-2022	362548	Ramganga-2022	9985634	Ramganga-2022	7893415
		Pristine	4.81321e+06	Pristine	1187543	Pristine	4876981	Pristine	765499	Pristine	7.87654e+06	Pristine	8.7659e+06	Pristine	298879	Pristine	2.37654e+07	Pristine	22345987
		Pristine	7.6357e+06	Pristine	6785439	Pristine	5643890	Pristine	786544	Pristine	8.76544e+06	Pristine	8.97604e+06	Pristine	305106	Pristine	2.65439e+07	Pristine	25643876
		Pristine	9897643	Pristine	13245679	Pristine	5987639	Pristine	876544	Pristine	9.87655e+06	Pristine	9.23457e+06	Pristine	336239	Pristine	2.76599e+07	Pristine	2.78654e+07
		Pristine	12086453	Pristine	18765438	Pristine	5123478	Pristine	1.09877e+06	Pristine	9045621	Pristine	1.29874e+07	Pristine	354919	Pristine	2.87698e+07	Pristine	2.98765e+07
		Pristine	8456877	Pristine	23458219	Pristine	5423687	Pristine	896345	Pristine	8963478	Pristine	9568457	Pristine	354919	Pristine	3.07654e+07	Pristine	26547865
		Pristine	7565478	Pristine	13214568	Pristine	5563781	Pristine	863485	Pristine	9156324	Pristine	9748623	Pristine	367372	Pristine	27456259	Pristine	23547865
		Pristine	8742369	Pristine	12465879	Pristine	5478961	Pristine	956345	Pristine	8745963	Pristine	9645782	Pristine	335478	Pristine	23456894	Pristine	26547865
		Pristine	8547692	Pristine	13365475	Pristine	5123654	Pristine	954726	Pristine	8632489	Pristine	9547823	Pristine	336478	Pristine	24453698	Pristine	26658748
		Pristine	8412367	Pristine	12369548	Pristine	5478523	Pristine	963245	Pristine	9023485	Pristine	8965426	Pristine	332145	Pristine	25469635	Pristine	26658954
		Pristine	8883659	Pristine	14478569	Pristine	5123698	Pristine	963548	Pristine	9145852	Pristine	10232478	Pristine	325687	Pristine	27456328	Pristine	26658452
		Pristine	8533674	Pristine	8874698	Pristine	5474162	Pristine	963247	Pristine	9452358	Pristine	11452368	Pristine	324568	Pristine	28236546	Pristine	26678563
		Pristine	8569784	Pristine	18745698	Pristine	5236478	Pristine	975863	Pristine	9032485	Pristine	9936548	Pristine	332568	Pristine	28453125	Pristine	26547896
		Pristine	7865842	Pristine	17548637	Pristine	5647952	Pristine	982365	Pristine	9147852	Pristine	9632478	Pristine	221458	Pristine	27412389	Pristine	26647523
		Pristine	5565785	Pristine	15569743	Pristine	5236458	Pristine	956347	Pristine	9147238	Pristine	9632489	Pristine	336258	Pristine	27412365	Pristine	23358654
		Pristine	7548669	Pristine	15568485	Pristine	5674128	Pristine	896321	Pristine	9023568	Pristine	10232458	Pristine	348752	Pristine	27466985	Pristine	25596485
		Pristine	8475268	Pristine	16635472	Pristine	5632147	Pristine	912365	Pristine	9147258	Pristine	10132589	Pristine	336524	Pristine	27834526	Pristine	26635478
		Pristine	8456987	Pristine	12456953	Pristine	5569871	Pristine	947856	Pristine	9036258	Pristine	10232458	Pristine	336852	Pristine	27032698	Pristine	25562478
		Pristine	7845697	Pristine	13456782	Pristine	5236478	Pristine	993654	Pristine	8963247	Pristine	9945625	Pristine	314258	Pristine	24136825	Pristine	26632485
		Pristine	8456789	Pristine	12244557	Pristine	5632148	Pristine	963741	Pristine	8963158	Pristine	10132458	Pristine	305687	Pristine	24463589	Pristine	26658234
		Pristine	7956478	Pristine	13547526	Pristine	5632147	Pristine	963247	Pristine	8712369	Pristine	9634589	Pristine	325678	Pristine	25532412	Pristine	24485695
		Pristine	8546578	Pristine	8856973	Pristine	5632478	Pristine	996325	Pristine	9643258	Pristine	9745236	Pristine	3120458	Pristine	22230400	Pristine	23347529
		Pristine	8625789	Pristine	8566992	Pristine	5632147	Pristine	943259	Pristine	8956485	Pristine	9632458	Pristine	326953	Pristine	23485698	Pristine	26542321
		Pristine	8796448	Pristine	14465748	Pristine	5647832	Pristine	963247	Pristine	8796258	Pristine	9978563	Pristine	336565	Pristine	25463589	Pristine	25547859
		Pristine	8856474	Pristine	12357486	Pristine	5632478	Pristine	986327	Pristine	8963247	Pristine	10123458	Pristine	342586	Pristine	24136586	Pristine	26653214
		Pristine	8469782	Pristine	13344582	Pristine	5532459	Pristine	886547	Pristine	8965472	Pristine	12232458	Pristine	337859	Pristine	24236856	Pristine	25874569

## Sheet:  Osmotic resilience in mangrove
		Mangrove type for- Glycine bataine	Glycine bataine (mg g-1 DW)	Mangrove type for sugar-starch ratio	Accumulated Soluble sugar and Stored starch ratio
		Degraded	19.0349	Degraded	5.15479
		Degraded	17.2284	Degraded	5.21907
		Degraded	7.41459	Degraded	4.98876
		Degraded	7.47856	Degraded	5.49156
		Degraded	14.9944	Degraded	5.42656
		Degraded	14.8142	Degraded	4.90088
		Degraded	21.6525	Degraded	3.16403
		Degraded	20.4303	Degraded	3.20064
		Degraded	6.60638	Degraded	12.5412
		Degraded	6.32449	Degraded	12.9217
		Degraded	15.9877	Degraded	8.43544
		Degraded	16.8237	Degraded	8.54213
		Degraded	10.745	Degraded	9.89868
		Degraded	10.9323	Degraded	9.59517
		Degraded	12.032	Degraded	9.69904
		Degraded	10.5248	Degraded	3.80979
		Degraded	10.6482	Degraded	4.89257
		Degraded	10.657	Degraded	4.92104
		Degraded	10.6308	Degraded	3.13936
		Degraded	10.6221	Degraded	2.46805
		Degraded	10.9623	Degraded	3.95608
		Degraded	10.8934	Degraded	3.5731
		Degraded	15.3039	Degraded	2.76199
		Degraded	15.3176	Degraded	2.75082
		Degraded	15.3313	Degraded	3.3271
		Degraded	15.3107	Degraded	4.23248
		Degraded	16.6886	Degraded	4.46722
		Degraded	16.4425	Degraded	5.68428
		Degraded	16.6148	Degraded	4.23248
		Degraded	15.0266	Degraded	4.46722
		Degraded	14.9355	Degraded	5.68428
		Degraded	15.1406	Degraded	3.08478
		Ramganga-2014	21.3262	Degraded	2.95102
		Ramganga-2014	23.9952	Degraded	3.25662
		Ramganga-2014	24.4908	Degraded	3.02966
		Ramganga-2014	23.9442	Degraded	3.00038
		Ramganga-2014	16.4805	Degraded	3.31019
		Ramganga-2014	16.3754	Degraded	3.27138
		Ramganga-2014	26.7934	Degraded	3.1254
		Ramganga-2014	21.9528	Degraded	10.3735
		Ramganga-2014	21.6054	Degraded	9.29738
		Ramganga-2014	26.7019	Degraded	11.5126
		Ramganga-2014	17.8132	Degraded	8.91741
		Ramganga-2014	17.6059	Degraded	10.1754
		Ramganga-2014	19.5397	Degraded	9.46048
		Ramganga-2014	20.44	Degraded	3.84904
		Ramganga-2014	14.8339	Degraded	3.85707
		Ramganga-2014	15.4318	Degraded	3.86512
		Ramganga-2014	14.6782	Degraded	3.87318
		Ramganga-2014	16.9028	Degraded	3.9109
		Ramganga-2014	26.8089	Degraded	3.93607
		Ramganga-2014	27.5028	Degraded	3.88665
		Ramganga-2014	15.8197	Degraded	3.89477
		Ramganga-2014	14.5212	Degraded	3.99671
		Ramganga-2014	19.8257	Degraded	3.99072
		Ramganga-2014	18.9552	Degraded	3.98195
		Ramganga-2014	20.7269	Ramganga-2014	3.97726
		Ramganga-2014	19.3483	Ramganga-2014	4.5884
		Ramganga-2014	15.4972	Ramganga-2014	4.39168
		Ramganga-2014	15.2724	Ramganga-2014	3.64408
		Ramganga-2014	10.5681	Ramganga-2014	4.27175
		Ramganga-2014	10.5912	Ramganga-2014	3.61525
		Ramganga-2014	10.6142	Ramganga-2014	3.57688
		Ramganga-2016	11.9813	Ramganga-2014	4.68788
		Ramganga-2016	11.8018	Ramganga-2014	7.0145
		Ramganga-2016	11.6778	Ramganga-2014	6.6752
		Ramganga-2016	11.4692	Ramganga-2014	6.4702
		Ramganga-2016	11.4235	Ramganga-2014	6.9967
		Ramganga-2016	11.0314	Ramganga-2014	7.7484
		Ramganga-2016	10.8292	Ramganga-2014	7.6883
		Ramganga-2016	10.5642	Ramganga-2014	7.4082
		Ramganga-2016	10.4608	Ramganga-2014	7.5595
		Ramganga-2016	9.97702	Ramganga-2014	7.3593
		Ramganga-2016	9.95442	Ramganga-2014	7.5859
		Ramganga-2016	9.2698	Ramganga-2014	12.7375
		Ramganga-2014	9.21939	Ramganga-2014	11.6212
		Ramganga-2016	9.18485	Ramganga-2014	11.4688
		Ramganga-2016	9.07143	Ramganga-2014	11.5181
		Ramganga-2016	8.79669	Ramganga-2014	10.9254
		Ramganga-2016	8.3492	Ramganga-2014	12.1324
		Ramganga-2016	8.11018	Ramganga-2014	10.58
		Ramganga-2016	6.2795	Ramganga-2014	10.2062
		Ramganga-2016	5.65033	Ramganga-2014	9.36723
		Ramganga-2016	5.14961	Ramganga-2014	9.32371
		Ramganga-2016	5.1191	Ramganga-2014	5.80929
		Ramganga-2016	7.89272	Ramganga-2014	4.50202
		Ramganga-2016	8.38467	Ramganga-2014	4.59876
		Ramganga-2016	4.78759	Ramganga-2014	5.39396
		Ramganga-2016	4.74715	Ramganga-2014	3.35309
		Ramganga-2016	7.62391	Ramganga-2014	5.2302
		Ramganga-2016	7.81891	Ramganga-2014	5.1255
		Ramganga-2016	5.54295	Ramganga-2016	3.84904
		Ramganga-2016	5.51259	Ramganga-2016	3.85707
		Ramganga-2021	7.69622	Ramganga-2016	3.86512
		Ramganga-2021	6.45383	Ramganga-2016	3.87318
		Ramganga-2021	4.84188	Ramganga-2016	3.9109
		Ramganga-2021	4.52668	Ramganga-2016	3.93607
		Ramganga-2021	3.42093	Ramganga-2016	3.88665
		Ramganga-2021	2.78618	Ramganga-2016	3.89477
		Ramganga-2021	2.17033	Ramganga-2016	3.99671
		Ramganga-2021	5.81119	Ramganga-2016	3.99072
		Ramganga-2021	5.26242	Ramganga-2016	3.98195
		Ramganga-2021	4.94882	Ramganga-2016	3.97726
		Ramganga-2021	4.70854	Ramganga-2016	3.85374
		Ramganga-2021	4.56649	Ramganga-2016	3.86178
		Ramganga-2021	4.51985	Ramganga-2016	3.30716
		Ramganga-2021	4.4014	Ramganga-2016	3.31017
		Ramganga-2021	4.14882	Ramganga-2016	3.53933
		Ramganga-2021	3.99208	Ramganga-2016	3.51329
		Ramganga-2021	3.67338	Ramganga-2016	3.48521
		Ramganga-2021	3.48714	Ramganga-2016	3.45711
		Ramganga-2021	3.3212	Ramganga-2016	3.54932
		Ramganga-2021	3.08156	Ramganga-2016	3.51527
		Ramganga-2021	2.06182	Ramganga-2016	3.39888
		Ramganga-2021	0.768287	Ramganga-2016	3.3726
		Ramganga-2021	0.74871	Ramganga-2016	3.31423
		Ramganga-2021	1.3741	Ramganga-2016	3.28594
		Ramganga-2021	1.30517	Ramganga-2016	3.25763
		Ramganga-2021	0.707421	Ramganga-2016	3.25395
		Ramganga-2021	0.683437	Ramganga-2016	3.47815
		Ramganga-2021	0.819335	Ramganga-2016	3.48161
		Ramganga-2021	0.78465	Ramganga-2016	3.49999
		Ramganga-2021	1.24623	Ramganga-2016	3.50109
		Ramganga-2022	2.76915	Ramganga-2016	3.50329
		Ramganga-2022	2.61313	Ramganga-2016	3.50909
		Ramganga-2022	1.48157	Ramganga-2016	3.4734
		Ramganga-2022	1.49386	Ramganga-2016	3.47451
		Ramganga-2022	3.59862	Ramganga-2016	3.52505
		Ramganga-2022	3.89147	Ramganga-2016	3.5169
		Ramganga-2022	0.862687	Ramganga-2016	3.53173
		Ramganga-2022	0.90786	Ramganga-2016	3.52594
		Ramganga-2022	1.23686	Ramganga-2021	1.39063
		Ramganga-2022	1.19284	Ramganga-2021	2.22305
		Ramganga-2022	5.1683	Ramganga-2021	3.5991
		Ramganga-2022	5.14647	Ramganga-2021	2.00137
		Ramganga-2022	5.19012	Ramganga-2021	2.03097
		Ramganga-2022	4.73464	Ramganga-2021	1.27887
		Ramganga-2022	4.71006	Ramganga-2021	1.26173
		Ramganga-2022	4.75922	Ramganga-2021	1.08369
		Ramganga-2022	3.72801	Ramganga-2021	1.3931
		Ramganga-2022	3.73043	Ramganga-2021	1.95409
		Ramganga-2022	3.72558	Ramganga-2021	2.28063
		Ramganga-2022	3.34739	Ramganga-2021	2.5435
		Ramganga-2022	3.34406	Ramganga-2021	2.05509
		Ramganga-2022	3.35073	Ramganga-2021	1.79187
		Ramganga-2022	1.79385	Ramganga-2021	1.97933
		Ramganga-2022	1.81004	Ramganga-2021	2.09818
		Ramganga-2022	1.77766	Ramganga-2021	2.33303
		Ramganga-2022	1.58634	Ramganga-2021	5.12138
		Ramganga-2022	1.47238	Ramganga-2021	5.85972
		Ramganga-2022	1.52573	Ramganga-2021	4.9889
		Ramganga-2022	1.52488	Ramganga-2021	3.9987
		Ramganga-2022	1.37762	Ramganga-2021	3.21617
		Ramganga-2022	1.4267	Ramganga-2021	1.27887
		Ramganga-2022	1.58674	Ramganga-2021	1.26173
		Ramganga-2022	1.3688	Ramganga-2021	1.08369
		Pristine	6.56768	Ramganga-2021	1.3931
		Pristine	6.53574	Ramganga-2021	1.95409
		Pristine	6.8989	Ramganga-2021	2.38847
		Pristine	5.46688	Ramganga-2021	1.91267
		Pristine	5.44459	Ramganga-2021	3.00152
		Pristine	6.77556	Ramganga-2021	2.16629
		Pristine	4.3529	Ramganga-2021	2.61577
		Pristine	4.322	Ramganga-2022	2.28063
		Pristine	6.59049	Ramganga-2022	2.5435
		Pristine	6.48171	Ramganga-2022	2.05509
		Pristine	6.68728	Ramganga-2022	1.79187
		Pristine	7.66974	Ramganga-2022	1.97933
		Pristine	9.97355	Ramganga-2022	2.09818
		Pristine	9.45852	Ramganga-2022	2.33303
		Pristine	4.39449	Ramganga-2022	1.43236
		Pristine	4.78811	Ramganga-2022	2.33258
		Pristine	12.2703	Ramganga-2022	1.56816
		Pristine	11.5408	Ramganga-2022	1.17643
		Pristine	5.57835	Ramganga-2022	1.04928
		Pristine	5.29881	Ramganga-2022	2.38847
		Pristine	7.90454	Ramganga-2022	1.91267
		Pristine	6.68432	Ramganga-2022	3.00152
		Pristine	3.6777	Ramganga-2022	2.16629
		Pristine	4.2199	Ramganga-2022	2.61577
		Pristine	4.24634	Ramganga-2022	1.53638
		Pristine	4.43089	Ramganga-2022	1.47789
		Pristine	4.52446	Ramganga-2022	1.86736
		Pristine	3.97166	Ramganga-2022	1.97388
		Pristine	3.7199	Ramganga-2022	2.13564
		Pristine	4.18348	Ramganga-2022	1.64778
		Pristine	2.97603	Ramganga-2022	1.64575
		Pristine	3.00131	Ramganga-2022	1.3674
		Pristine	2.97886	Ramganga-2022	1.65376
		Pristine	2.86396	Ramganga-2022	1.63002
		Pristine	2.88891	Ramganga-2022	1.53805
		Pristine	2.35468	Ramganga-2022	3.20169
		Pristine	3.13246	Ramganga-2022	3.2251
		Pristine	2.98776	Ramganga-2022	2.97533
				Ramganga-2022	1.23405
				Ramganga-2022	1.30855
				Ramganga-2022	1.31716
				Ramganga-2022	1.38703
				Pristine	1.93131
				Pristine	1.94547
				Pristine	1.74107
				Pristine	1.69207
				Pristine	1.92784
				Pristine	1.64355
				Pristine	1.68787
				Pristine	2.77883
				Pristine	2.37643
				Pristine	3.03418
				Pristine	2.798
				Pristine	2.5768
				Pristine	2.78371
				Pristine	3.67981
				Pristine	1.12146
				Pristine	3.37736
				Pristine	1.04403
				Pristine	1.78012
				Pristine	1.04722
				Pristine	1.22246
				Pristine	1.89875
				Pristine	2.29008
				Pristine	3.35871
				Pristine	1.36993
				Pristine	3.40408
				Pristine	1.06692
				Pristine	2.97875
				Pristine	3.21688
				Pristine	2.68077
				Pristine	1.08447
				Pristine	1.2465
				Pristine	1.18463
				Pristine	1.8787
				Pristine	1.24355
				Pristine	0.961756
				Pristine	2.92441
				Pristine	2.41548
				Pristine	2.07351
				Pristine	2.0719
				Pristine	2.07569
				Pristine	2.07948
				Pristine	2.08328
				Pristine	2.08167
				Pristine	2.08547
				Pristine	2.08167
				Pristine	2.71541
				Pristine	2.72352
				Pristine	2.73165
				Pristine	2.7289
				Pristine	2.73152
				Pristine	2.73965
				Pristine	2.73675
				Pristine	2.73935

## Sheet: Epifaunal data from mangroves
			Mangrove type- No. of epifaunal species	No. of epifaunal species	Mangrove type- No. of epifaunal individuals	Mangrove type- No. of epifaunal individuals ha-1
			Degraded	7	Degraded	255000
			Degraded	6	Degraded	275000
			Degraded	7	Degraded	372000
			Degraded	8	Degraded	385500
			Degraded	7	Degraded	270000
			Degraded	6	Degraded	323000
			Degraded	8	Degraded	255000
			Degraded	7	Degraded	355000
			Degraded	6	Degraded	365000
			Degraded	5	Degraded	345000
			Ramganga 2014	5	Ramganga 2014	318000
			Ramganga 2014	3	Ramganga 2014	465500
			Ramganga 2014	3	Ramganga 2014	395000
			Ramganga 2014	4	Ramganga 2014	445000
			Ramganga 2014	4	Ramganga 2014	324500
			Ramganga 2014	5	Ramganga 2014	332000
			Ramganga 2014	5	Ramganga 2014	348000
			Ramganga 2014	4	Ramganga 2014	432000
			Ramganga 2014	3	Ramganga 2014	425000
			Ramganga 2014	4	Ramganga 2014	375000
			Ramganga 2016	7	Ramganga 2016	322000
			Ramganga 2016	6	Ramganga 2016	354000
			Ramganga 2016	7	Ramganga 2016	414000
			Ramganga 2016	5	Ramganga 2016	466000
			Ramganga 2016	5	Ramganga 2016	349000
			Ramganga 2016	6	Ramganga 2016	450000
			Ramganga 2016	7	Ramganga 2016	432000
			Ramganga 2016	5	Ramganga 2016	405000
			Ramganga 2016	6	Ramganga 2016	402470
			Ramganga 2016	7	Ramganga 2016	401000
			Ramganga 2021	11	Ramganga 2021	686455
			Ramganga 2021	10	Ramganga 2021	750450
			Ramganga 2021	11	Ramganga 2021	791450
			Ramganga 2021	10	Ramganga 2021	832450
			Ramganga 2021	9	Ramganga 2021	704550
			Ramganga 2021	9	Ramganga 2021	824700
			Ramganga 2021	10	Ramganga 2021	704500
			Ramganga 2021	11	Ramganga 2021	726500
			Ramganga 2021	10	Ramganga 2021	814500
			Ramganga 2021	11	Ramganga 2021	726400
			Ramganga 2022	12	Ramganga 2022	830450
			Ramganga 2022	11	Ramganga 2022	825450
			Ramganga 2022	12	Ramganga 2022	832450
			Ramganga 2022	10	Ramganga 2022	824500
			Ramganga 2022	10	Ramganga 2022	830000
			Ramganga 2022	11	Ramganga 2022	815455
			Ramganga 2022	12	Ramganga 2022	814560
			Ramganga 2022	10	Ramganga 2022	812450
			Ramganga 2022	9	Ramganga 2022	814750
			Ramganga 2022	12	Ramganga 2022	825450
			Pristine	10	Pristine	689500
			Pristine	9	Pristine	678000
			Pristine	8	Pristine	708500
			Pristine	9	Pristine	1004375
			Pristine	10	Pristine	1003125
			Pristine	8	Pristine	1006250
			Pristine	9	Pristine	685970
			Pristine	8	Pristine	854560
			Pristine	9	Pristine	954760
			Pristine	10	Pristine	1002125
			Monospecies	8	Monospecies	500500
			Monospecies	5	Monospecies	490000
			Monospecies	6	Monospecies	660500
			Monospecies	7	Monospecies	664000
			Monospecies	8	Monospecies	524500
			Monospecies	6	Monospecies	547800
			Monospecies	8	Monospecies	568500
			Monospecies	5	Monospecies	547800
			Monospecies	6	Monospecies	624500
			Monospecies	7	Monospecies	641500

## Sheet: Natural recruitment seedlings
			Mangrove type- No. of species of regenerated seedlings	No. of species of regenerated seedlings	Mangrove type- No. of regenerated seedlings	No. of regenerated seedlings ha-1
			Degraded	5	Degraded	8412
			Degraded	4	Degraded	9513
			Degraded	4	Degraded	7560
			Degraded	6	Degraded	12400
			Degraded	5	Degraded	8000
			Degraded	4	Degraded	8680
			Degraded	3	Degraded	9500
			Degraded	4	Degraded	7860
			Degraded	5	Degraded	9570
			Degraded	5	Degraded	9000
			Ramganga 2014	5	Ramganga 2014	1200
			Ramganga 2014	3	Ramganga 2014	1700
			Ramganga 2014	3	Ramganga 2014	2550
			Ramganga 2014	4	Ramganga 2014	2800
			Ramganga 2014	5	Ramganga 2014	1000
			Ramganga 2014	6	Ramganga 2014	1450
			Ramganga 2014	5	Ramganga 2014	1900
			Ramganga 2014	4	Ramganga 2014	2700
			Ramganga 2014	4	Ramganga 2014	2480
			Ramganga 2014	5	Ramganga 2014	1300
			Ramganga 2016	5	Ramganga 2016	5000
			Ramganga 2016	6	Ramganga 2016	5800
			Ramganga 2016	7	Ramganga 2016	6700
			Ramganga 2016	7	Ramganga 2016	7120
			Ramganga 2016	7	Ramganga 2016	5200
			Ramganga 2016	5	Ramganga 2016	5400
			Ramganga 2016	6	Ramganga 2016	6240
			Ramganga 2016	5	Ramganga 2016	7000
			Ramganga 2016	6	Ramganga 2016	6900
			Ramganga 2016	6	Ramganga 2016	5500
			Ramganga 2021	11	Ramganga 2021	58450
			Ramganga 2021	10	Ramganga 2021	62975
			Ramganga 2021	9	Ramganga 2021	65560
			Ramganga 2021	10	Ramganga 2021	66385
			Ramganga 2021	11	Ramganga 2021	60450
			Ramganga 2021	11	Ramganga 2021	64300
			Ramganga 2021	10	Ramganga 2021	63450
			Ramganga 2021	9	Ramganga 2021	56400
			Ramganga 2021	10	Ramganga 2021	57900
			Ramganga 2021	9	Ramganga 2021	63400
			Ramganga 2022	12	Ramganga 2022	103455
			Ramganga 2022	14	Ramganga 2022	106450
			Ramganga 2022	13	Ramganga 2022	114385
			Ramganga 2022	14	Ramganga 2022	115743
			Ramganga 2022	12	Ramganga 2022	102140
			Ramganga 2022	13	Ramganga 2022	105630
			Ramganga 2022	14	Ramganga 2022	110250
			Ramganga 2022	12	Ramganga 2022	107300
			Ramganga 2022	13	Ramganga 2022	104980
			Ramganga 2022	12	Ramganga 2022	108500
			Pristine	18	Pristine	492111
			Pristine	16	Pristine	495388
			Pristine	18	Pristine	499611
			Pristine	17	Pristine	256777
			Pristine	15	Pristine	257777
			Pristine	18	Pristine	261666
			Pristine	17	Pristine	354078
			Pristine	18	Pristine	348620
			Pristine	18	Pristine	257000
			Pristine	16	Pristine	421863
			Monospecies	3	Monospecies	4005
			Monospecies	2	Monospecies	3850
			Monospecies	2	Monospecies	4200
			Monospecies	3	Monospecies	3540
			Monospecies	3	Monospecies	3250
			Monospecies	2	Monospecies	3455
			Monospecies	2	Monospecies	3240
			Monospecies	2	Monospecies	3340
			Monospecies	3	Monospecies	3380
			Monospecies	3	Monospecies	3240

## Sheet: Mangrove vegetation structure
			Mangrove type- TBA	TBA (m2ha-1)	Mangrove type- Cover percentage	Cover percentage (%)	Mangrove type- No. of species	No. of species	Mangrove type- Covered mangrove	Covered mangrove (m2ha-1)
			Degraded	7.128	Degraded	0.07128	Degraded	5	Degraded	7.128
			Degraded	4.77	Degraded	0.0477	Degraded	3	Degraded	4.77
			Degraded	2.365	Degraded	0.02365	Degraded	6	Degraded	2.365
			Degraded	3.523	Degraded	0.03523	Degraded	6	Degraded	3.523
			Degraded	9.39091	Degraded	0.0939091	Degraded	6	Degraded	9.39091
			Degraded	1.5346	Degraded	0.015346	Degraded	6	Degraded	1.5346
			Degraded	1.864	Degraded	0.01864	Degraded	7	Degraded	1.864
			Degraded	2.758	Degraded	0.02758	Degraded	8	Degraded	2.758
			Degraded	10.5687	Degraded	0.105687	Degraded	8	Degraded	10.5687
			Degraded	11.0518	Degraded	0.110518	Degraded	8	Degraded	11.0518
			Degraded	2.475	Degraded	0.02475	Degraded	3	Degraded	2.475
			Degraded	5.215	Degraded	0.05215	Degraded	5	Degraded	5.215
			Degraded	4.58	Degraded	0.0458	Degraded	7	Degraded	4.58
			Degraded	11.362	Degraded	0.11362	Degraded	6	Degraded	11.362
			Degraded	10.487	Degraded	0.10487	Degraded	8	Degraded	10.487
			Degraded	9.367	Degraded	0.09367	Degraded	7	Degraded	9.367
			Degraded	6.482	Degraded	0.06482	Degraded	5	Degraded	6.482
			Degraded	4.216	Degraded	0.04216	Degraded	5	Degraded	4.216
			Degraded	8.634	Degraded	0.08634	Degraded	6	Degraded	8.634
			Degraded	4.781	Degraded	0.04781	Degraded	8	Degraded	4.781
			Degraded	5.328	Degraded	0.05328	Degraded	7	Degraded	5.328
			Degraded	4.362	Degraded	0.04362	Degraded	8	Degraded	4.362
			Degraded	6.487	Degraded	0.06487	Degraded	9	Degraded	6.487
			Degraded	5.321	Degraded	0.05321	Degraded	8	Degraded	5.321
			Degraded	6.12	Degraded	0.0612	Degraded	7	Degraded	6.12
			Ramganga 2014	1.5346	Ramganga 2014	0.015346	Ramganga 2014	7	Ramganga 2014	1.5346
			Ramganga 2014	7.128	Ramganga 2014	0.07128	Ramganga 2014	8	Ramganga 2014	7.128
			Ramganga 2014	4.963	Ramganga 2014	0.04963	Ramganga 2014	6	Ramganga 2014	4.963
			Ramganga 2014	4.77	Ramganga 2014	0.0477	Ramganga 2014	8	Ramganga 2014	4.77
			Ramganga 2014	1.864	Ramganga 2014	0.01864	Ramganga 2014	8	Ramganga 2014	1.864
			Ramganga 2014	2.365	Ramganga 2014	0.02365	Ramganga 2014	7	Ramganga 2014	2.365
			Ramganga 2014	7.772	Ramganga 2014	0.07772	Ramganga 2014	8	Ramganga 2014	7.772
			Ramganga 2014	2.758	Ramganga 2014	0.02758	Ramganga 2014	7	Ramganga 2014	2.758
			Ramganga 2014	3.523	Ramganga 2014	0.03523	Ramganga 2014	8	Ramganga 2014	3.523
			Ramganga 2014	4.568	Ramganga 2014	0.04568	Ramganga 2014	7	Ramganga 2014	4.568
			Ramganga 2014	1.364	Ramganga 2014	0.01364	Ramganga 2014	6	Ramganga 2014	1.364
			Ramganga 2014	2.873	Ramganga 2014	0.02873	Ramganga 2014	8	Ramganga 2014	2.873
			Ramganga 2014	4.36	Ramganga 2014	0.0436	Ramganga 2014	8	Ramganga 2014	4.36
			Ramganga 2014	7.362	Ramganga 2014	0.07362	Ramganga 2014	8	Ramganga 2014	7.362
			Ramganga 2014	6.45	Ramganga 2014	0.0645	Ramganga 2014	7	Ramganga 2014	6.45
			Ramganga 2014	5.82	Ramganga 2014	0.0582	Ramganga 2014	5	Ramganga 2014	5.82
			Ramganga 2014	6.365	Ramganga 2014	0.06365	Ramganga 2014	8	Ramganga 2014	6.365
			Ramganga 2014	2.416	Ramganga 2014	0.02416	Ramganga 2014	6	Ramganga 2014	2.416
			Ramganga 2014	2.784	Ramganga 2014	0.02784	Ramganga 2014	6	Ramganga 2014	2.784
			Ramganga 2014	3.628	Ramganga 2014	0.03628	Ramganga 2014	8	Ramganga 2014	3.628
			Ramganga 2014	3.47	Ramganga 2014	0.0347	Ramganga 2014	8	Ramganga 2014	3.47
			Ramganga 2014	4.259	Ramganga 2014	0.04259	Ramganga 2014	6	Ramganga 2014	4.259
			Ramganga 2014	5.378	Ramganga 2014	0.05378	Ramganga 2014	8	Ramganga 2014	5.378
			Ramganga 2014	4.391	Ramganga 2014	0.04391	Ramganga 2014	7	Ramganga 2014	4.391
			Ramganga 2014	4.164	Ramganga 2014	0.04164	Ramganga 2014	6	Ramganga 2014	4.164
			Ramganga 2016	12.8558	Ramganga 2016	0.128558	Ramganga 2016	11	Ramganga 2016	12.8558
			Ramganga 2016	14.4135	Ramganga 2016	0.144135	Ramganga 2016	8	Ramganga 2016	14.4135
			Ramganga 2016	11.0518	Ramganga 2016	0.110518	Ramganga 2016	10	Ramganga 2016	11.0518
			Ramganga 2016	10.4534	Ramganga 2016	0.104534	Ramganga 2016	10	Ramganga 2016	10.4534
			Ramganga 2016	8.86283	Ramganga 2016	0.0886283	Ramganga 2016	10	Ramganga 2016	8.86283
			Ramganga 2016	8.62126	Ramganga 2016	0.0862126	Ramganga 2016	9	Ramganga 2016	8.62126
			Ramganga 2016	8.65842	Ramganga 2016	0.0865842	Ramganga 2016	10	Ramganga 2016	8.65842
			Ramganga 2016	13.5649	Ramganga 2016	0.135649	Ramganga 2016	10	Ramganga 2016	13.5649
			Ramganga 2016	11.5687	Ramganga 2016	0.115687	Ramganga 2016	11	Ramganga 2016	11.5687
			Ramganga 2016	10.5687	Ramganga 2016	0.105687	Ramganga 2016	11	Ramganga 2016	10.5687
			Ramganga 2016	12.6484	Ramganga 2016	0.126484	Ramganga 2016	8	Ramganga 2016	12.6484
			Ramganga 2016	13.6548	Ramganga 2016	0.136548	Ramganga 2016	9	Ramganga 2016	13.6548
			Ramganga 2016	10.3654	Ramganga 2016	0.103654	Ramganga 2016	8	Ramganga 2016	10.3654
			Ramganga 2016	8.3648	Ramganga 2016	0.083648	Ramganga 2016	9	Ramganga 2016	8.3648
			Ramganga 2016	9.65478	Ramganga 2016	0.0965478	Ramganga 2016	9	Ramganga 2016	9.65478
			Ramganga 2016	10.3259	Ramganga 2016	0.103259	Ramganga 2016	10	Ramganga 2016	10.3259
			Ramganga 2016	9.36487	Ramganga 2016	0.0936487	Ramganga 2016	10	Ramganga 2016	9.36487
			Ramganga 2016	8.47586	Ramganga 2016	0.0847586	Ramganga 2016	8	Ramganga 2016	8.47586
			Ramganga 2016	11.3655	Ramganga 2016	0.113655	Ramganga 2016	9	Ramganga 2016	11.3655
			Ramganga 2016	14.3259	Ramganga 2016	0.143259	Ramganga 2016	7	Ramganga 2016	14.3259
			Ramganga 2016	13.2655	Ramganga 2016	0.132655	Ramganga 2016	8	Ramganga 2016	13.2655
			Ramganga 2016	12.3648	Ramganga 2016	0.123648	Ramganga 2016	9	Ramganga 2016	12.3648
			Ramganga 2016	10.2249	Ramganga 2016	0.102249	Ramganga 2016	8	Ramganga 2016	10.2249
			Ramganga 2016	9.32472	Ramganga 2016	0.0932472	Ramganga 2016	8	Ramganga 2016	9.32472
			Ramganga 2016	13.3249	Ramganga 2016	0.133249	Ramganga 2016	7	Ramganga 2016	13.3249
			Ramganga 2021	129.897	Ramganga 2021	1.29897	Ramganga 2021	28	Ramganga 2021	129.897
			Ramganga 2021	61.1706	Ramganga 2021	0.611706	Ramganga 2021	26	Ramganga 2021	61.1706
			Ramganga 2021	49.707	Ramganga 2021	0.49707	Ramganga 2021	26	Ramganga 2021	49.707
			Ramganga 2021	46.3842	Ramganga 2021	0.463842	Ramganga 2021	28	Ramganga 2021	46.3842
			Ramganga 2021	35.3168	Ramganga 2021	0.353168	Ramganga 2021	27	Ramganga 2021	35.3168
			Ramganga 2021	27.7621	Ramganga 2021	0.277621	Ramganga 2021	26	Ramganga 2021	27.7621
			Ramganga 2021	25.5883	Ramganga 2021	0.255883	Ramganga 2021	27	Ramganga 2021	25.5883
			Ramganga 2021	20.6255	Ramganga 2021	0.206255	Ramganga 2021	27	Ramganga 2021	20.6255
			Ramganga 2021	12.9425	Ramganga 2021	0.129425	Ramganga 2021	27	Ramganga 2021	12.9425
			Ramganga 2021	3.70123	Ramganga 2021	0.0370123	Ramganga 2021	26	Ramganga 2021	3.70123
			Ramganga 2021	10.3256	Ramganga 2021	0.103256	Ramganga 2021	24	Ramganga 2021	10.3256
			Ramganga 2021	8.54128	Ramganga 2021	0.0854128	Ramganga 2021	25	Ramganga 2021	8.54128
			Ramganga 2021	60.3248	Ramganga 2021	0.603248	Ramganga 2021	27	Ramganga 2021	60.3248
			Ramganga 2021	120.366	Ramganga 2021	1.20366	Ramganga 2021	26	Ramganga 2021	120.366
			Ramganga 2021	110.325	Ramganga 2021	1.10325	Ramganga 2021	28	Ramganga 2021	110.325
			Ramganga 2021	80.3648	Ramganga 2021	0.803648	Ramganga 2021	27	Ramganga 2021	80.3648
			Ramganga 2021	60.3215	Ramganga 2021	0.603215	Ramganga 2021	27	Ramganga 2021	60.3215
			Ramganga 2021	50.3215	Ramganga 2021	0.503215	Ramganga 2021	28	Ramganga 2021	50.3215
			Ramganga 2021	32.5649	Ramganga 2021	0.325649	Ramganga 2021	27	Ramganga 2021	32.5649
			Ramganga 2021	30.4569	Ramganga 2021	0.304569	Ramganga 2021	28	Ramganga 2021	30.4569
			Ramganga 2021	55.1458	Ramganga 2021	0.551458	Ramganga 2021	27	Ramganga 2021	55.1458
			Ramganga 2021	30.2479	Ramganga 2021	0.302479	Ramganga 2021	27	Ramganga 2021	30.2479
			Ramganga 2021	15.7826	Ramganga 2021	0.157826	Ramganga 2021	28	Ramganga 2021	15.7826
			Ramganga 2021	20.4787	Ramganga 2021	0.204787	Ramganga 2021	27	Ramganga 2021	20.4787
			Ramganga 2021	18.3648	Ramganga 2021	0.183648	Ramganga 2021	28	Ramganga 2021	18.3648
			Ramganga 2022	233.225	Ramganga 2022	2.33225	Ramganga 2022	28	Ramganga 2022	233.225
			Ramganga 2022	129.444	Ramganga 2022	1.29444	Ramganga 2022	27	Ramganga 2022	129.444
			Ramganga 2022	119.541	Ramganga 2022	1.19541	Ramganga 2022	28	Ramganga 2022	119.541
			Ramganga 2022	111.34	Ramganga 2022	1.1134	Ramganga 2022	27	Ramganga 2022	111.34
			Ramganga 2022	84.5184	Ramganga 2022	0.845184	Ramganga 2022	28	Ramganga 2022	84.5184
			Ramganga 2022	52.565	Ramganga 2022	0.52565	Ramganga 2022	26	Ramganga 2022	52.565
			Ramganga 2022	44.0931	Ramganga 2022	0.440931	Ramganga 2022	27	Ramganga 2022	44.0931
			Ramganga 2022	31.9822	Ramganga 2022	0.319822	Ramganga 2022	27	Ramganga 2022	31.9822
			Ramganga 2022	23.4782	Ramganga 2022	0.234782	Ramganga 2022	28	Ramganga 2022	23.4782
			Ramganga 2022	4.7709	Ramganga 2022	0.047709	Ramganga 2022	28	Ramganga 2022	4.7709
			Ramganga 2022	10.5679	Ramganga 2022	0.105679	Ramganga 2022	28	Ramganga 2022	10.5679
			Ramganga 2022	41.9654	Ramganga 2022	0.419654	Ramganga 2022	27	Ramganga 2022	41.9654
			Ramganga 2022	220.128	Ramganga 2022	2.20128	Ramganga 2022	28	Ramganga 2022	220.128
			Ramganga 2022	115.258	Ramganga 2022	1.15258	Ramganga 2022	28	Ramganga 2022	115.258
			Ramganga 2022	90.3248	Ramganga 2022	0.903248	Ramganga 2022	27	Ramganga 2022	90.3248
			Ramganga 2022	71.2578	Ramganga 2022	0.712578	Ramganga 2022	28	Ramganga 2022	71.2578
			Ramganga 2022	50.3215	Ramganga 2022	0.503215	Ramganga 2022	28	Ramganga 2022	50.3215
			Ramganga 2022	28.1659	Ramganga 2022	0.281659	Ramganga 2022	28	Ramganga 2022	28.1659
			Ramganga 2022	22.147	Ramganga 2022	0.22147	Ramganga 2022	28	Ramganga 2022	22.147
			Ramganga 2022	60.4785	Ramganga 2022	0.604785	Ramganga 2022	27	Ramganga 2022	60.4785
			Ramganga 2022	116.16	Ramganga 2022	1.1616	Ramganga 2022	28	Ramganga 2022	116.16
			Ramganga 2022	196.126	Ramganga 2022	1.96126	Ramganga 2022	27	Ramganga 2022	196.126
			Ramganga 2022	76.3279	Ramganga 2022	0.763279	Ramganga 2022	28	Ramganga 2022	76.3279
			Ramganga 2022	98.7863	Ramganga 2022	0.987863	Ramganga 2022	27	Ramganga 2022	98.7863
			Ramganga 2022	20.4626	Ramganga 2022	0.204626	Ramganga 2022	28	Ramganga 2022	20.4626
			Pristine	547.913	Pristine	5.47913	Pristine	30	Pristine	547.913
			Pristine	442.962	Pristine	4.42962	Pristine	29	Pristine	442.962
			Pristine	49.2646	Pristine	0.492646	Pristine	30	Pristine	49.2646
			Pristine	45.9395	Pristine	0.459395	Pristine	30	Pristine	45.9395
			Pristine	110.337	Pristine	1.10337	Pristine	30	Pristine	110.337
			Pristine	82.7809	Pristine	0.827809	Pristine	30	Pristine	82.7809
			Pristine	87.5873	Pristine	0.875873	Pristine	31	Pristine	87.5873
			Pristine	126.484	Pristine	1.26484	Pristine	30	Pristine	126.484
			Pristine	163.011	Pristine	1.63011	Pristine	29	Pristine	163.011
			Pristine	143.12	Pristine	1.4312	Pristine	31	Pristine	143.12
			Pristine	50.4786	Pristine	0.504786	Pristine	30	Pristine	50.4786
			Pristine	345.129	Pristine	3.45129	Pristine	31	Pristine	345.129
			Pristine	400.586	Pristine	4.00586	Pristine	29	Pristine	400.586
			Pristine	105.479	Pristine	1.05479	Pristine	29	Pristine	105.479
			Pristine	65.5468	Pristine	0.655468	Pristine	29	Pristine	65.5468
			Pristine	75.1459	Pristine	0.751459	Pristine	31	Pristine	75.1459
			Pristine	95.3648	Pristine	0.953648	Pristine	30	Pristine	95.3648
			Pristine	324.149	Pristine	3.24149	Pristine	30	Pristine	324.149
			Pristine	540.126	Pristine	5.40126	Pristine	30	Pristine	540.126
			Pristine	430.685	Pristine	4.30685	Pristine	31	Pristine	430.685
			Pristine	115.249	Pristine	1.15249	Pristine	31	Pristine	115.249
			Pristine	48.6549	Pristine	0.486549	Pristine	30	Pristine	48.6549
			Pristine	80.3648	Pristine	0.803648	Pristine	31	Pristine	80.3648
			Pristine	96.2548	Pristine	0.962548	Pristine	30	Pristine	96.2548
			Pristine	103.459	Pristine	1.03459	Pristine	31	Pristine	103.459

## Sheet: Pollinator frequency
	Mangrove type-Apis dorsata frequency	Apis dorsata frequency (no. of visits mt -2 hr -1 )	Mangrove type-Micraspis sp. frequency	Micraspis sp. frequency (no. of visits mt -2 hr -1 )
	Degraded	8	Degraded	8
	Degraded	10	Degraded	8
	Degraded	9	Degraded	10
	Degraded	10	Degraded	9
	Degraded	9	Degraded	8
	Degraded	8	Degraded	7
	Degraded	7	Degraded	10
	Degraded	6	Degraded	11
	Degraded	7	Degraded	6
	Degraded	11	Degraded	8
	Degraded	9	Degraded	7
	Degraded	8	Degraded	9
	Degraded	10	Degraded	10
	Degraded	10	Degraded	11
	Degraded	9	Degraded	12
	Degraded	7	Degraded	10
	Degraded	8	Degraded	12
	Degraded	7	Degraded	10
	Degraded	10	Degraded	9
	Degraded	10	Degraded	8
	Degraded	11	Degraded	7
	Degraded	10	Degraded	10
	Degraded	9	Degraded	11
	Degraded	8	Degraded	10
	Degraded	7	Degraded	10
	Ramganga-2014	3	Ramganga-2014	5
	Ramganga-2014	3	Ramganga-2014	5
	Ramganga-2014	4	Ramganga-2014	6
	Ramganga-2014	3	Ramganga-2014	4
	Ramganga-2014	5	Ramganga-2014	2
	Ramganga-2014	4	Ramganga-2014	3
	Ramganga-2014	3	Ramganga-2014	4
	Ramganga-2014	2	Ramganga-2014	3
	Ramganga-2014	4	Ramganga-2014	5
	Ramganga-2014	4	Ramganga-2014	5
	Ramganga-2014	3	Ramganga-2014	4
	Ramganga-2014	3	Ramganga-2014	5
	Ramganga-2014	4	Ramganga-2014	6
	Ramganga-2014	5	Ramganga-2014	4
	Ramganga-2014	3	Ramganga-2014	5
	Ramganga-2014	4	Ramganga-2014	5
	Ramganga-2014	4	Ramganga-2014	6
	Ramganga-2014	3	Ramganga-2014	3
	Ramganga-2014	4	Ramganga-2014	4
	Ramganga-2014	2	Ramganga-2014	2
	Ramganga-2014	3	Ramganga-2014	3
	Ramganga-2014	2	Ramganga-2014	4
	Ramganga-2014	4	Ramganga-2014	3
	Ramganga-2014	3	Ramganga-2014	2
	Ramganga-2014	2	Ramganga-2014	4
	Ramganga-2016	6	Ramganga-2016	6
	Ramganga-2016	7	Ramganga-2016	5
	Ramganga-2016	8	Ramganga-2016	7
	Ramganga-2016	8	Ramganga-2016	8
	Ramganga-2016	7	Ramganga-2016	7
	Ramganga-2016	6	Ramganga-2016	8
	Ramganga-2016	8	Ramganga-2016	7
	Ramganga-2016	9	Ramganga-2016	6
	Ramganga-2016	8	Ramganga-2016	8
	Ramganga-2016	7	Ramganga-2016	5
	Ramganga-2016	8	Ramganga-2016	6
	Ramganga-2016	9	Ramganga-2016	4
	Ramganga-2016	7	Ramganga-2016	7
	Ramganga-2016	8	Ramganga-2016	6
	Ramganga-2016	7	Ramganga-2016	7
	Ramganga-2016	7	Ramganga-2016	5
	Ramganga-2016	7	Ramganga-2016	6
	Ramganga-2016	8	Ramganga-2016	8
	Ramganga-2016	8	Ramganga-2016	7
	Ramganga-2016	8	Ramganga-2016	5
	Ramganga-2016	9	Ramganga-2016	6
	Ramganga-2016	8	Ramganga-2016	7
	Ramganga-2016	7	Ramganga-2016	8
	Ramganga-2016	7	Ramganga-2016	5
	Ramganga-2016	9	Ramganga-2016	8
	Ramganga-2021	14	Ramganga-2021	15
	Ramganga-2021	15	Ramganga-2021	16
	Ramganga-2021	17	Ramganga-2021	18
	Ramganga-2021	15	Ramganga-2021	14
	Ramganga-2021	14	Ramganga-2021	15
	Ramganga-2021	16	Ramganga-2021	17
	Ramganga-2021	17	Ramganga-2021	16
	Ramganga-2021	15	Ramganga-2021	15
	Ramganga-2021	14	Ramganga-2021	17
	Ramganga-2021	15	Ramganga-2021	15
	Ramganga-2021	16	Ramganga-2021	16
	Ramganga-2021	14	Ramganga-2021	18
	Ramganga-2021	15	Ramganga-2021	14
	Ramganga-2021	14	Ramganga-2021	16
	Ramganga-2021	16	Ramganga-2021	15
	Ramganga-2021	14	Ramganga-2021	14
	Ramganga-2021	15	Ramganga-2021	16
	Ramganga-2021	14	Ramganga-2021	17
	Ramganga-2021	16	Ramganga-2021	15
	Ramganga-2021	15	Ramganga-2021	14
	Ramganga-2021	14	Ramganga-2021	15
	Ramganga-2021	15	Ramganga-2021	16
	Ramganga-2021	16	Ramganga-2021	14
	Ramganga-2021	17	Ramganga-2021	15
	Ramganga-2021	15	Ramganga-2021	14
	Ramganga-2022	17	Ramganga-2022	18
	Ramganga-2022	19	Ramganga-2022	18
	Ramganga-2022	18	Ramganga-2022	19
	Ramganga-2022	20	Ramganga-2022	20
	Ramganga-2022	22	Ramganga-2022	21
	Ramganga-2022	20	Ramganga-2022	19
	Ramganga-2022	21	Ramganga-2022	18
	Ramganga-2022	22	Ramganga-2022	20
	Ramganga-2022	20	Ramganga-2022	21
	Ramganga-2022	19	Ramganga-2022	24
	Ramganga-2022	18	Ramganga-2022	22
	Ramganga-2022	19	Ramganga-2022	21
	Ramganga-2022	22	Ramganga-2022	20
	Ramganga-2022	24	Ramganga-2022	19
	Ramganga-2022	21	Ramganga-2022	18
	Ramganga-2022	20	Ramganga-2022	16
	Ramganga-2022	24	Ramganga-2022	18
	Ramganga-2022	22	Ramganga-2022	20
	Ramganga-2022	21	Ramganga-2022	21
	Ramganga-2022	20	Ramganga-2022	20
	Ramganga-2022	23	Ramganga-2022	21
	Ramganga-2022	21	Ramganga-2022	20
	Ramganga-2022	24	Ramganga-2022	21
	Ramganga-2022	22	Ramganga-2022	20
	Ramganga-2022	25	Ramganga-2022	20
	Pristine	21	Pristine	24
	Pristine	22	Pristine	25
	Pristine	18	Pristine	23
	Pristine	25	Pristine	22
	Pristine	21	Pristine	25
	Pristine	23	Pristine	24
	Pristine	24	Pristine	26
	Pristine	26	Pristine	27
	Pristine	25	Pristine	22
	Pristine	22	Pristine	25
	Pristine	20	Pristine	24
	Pristine	21	Pristine	24
	Pristine	24	Pristine	25
	Pristine	25	Pristine	26
	Pristine	23	Pristine	24
	Pristine	24	Pristine	25
	Pristine	25	Pristine	28
	Pristine	23	Pristine	27
	Pristine	22	Pristine	22
	Pristine	20	Pristine	25
	Pristine	24	Pristine	24
	Pristine	23	Pristine	26
	Pristine	21	Pristine	25
	Pristine	20	Pristine	22
	Pristine	24	Pristine	24

[truncated: 12 more sheets: PGPR influenced organic carbon, PGPR influenced P, PGPR influenced nitrate-N, PGPR influenced ammonia-N, PGPR growth effect data, PGPR activity of combinations, PGPR consortia RDA data, Grass assisted stabilizationRDA, Multispecies assemblage RDA, Facilitative interaction RDA, Seed ball use RDA, Sediment physical criteria]
